# Supplementary material for: Comparative influenza protein interactomes identify the role of plakophilin 2 in virus restriction
Source: Nat Commun. 2017 Feb 7;8:13876. doi: 10.1038/ncomms13876 (PMC5309701; doi:10.1038/ncomms13876)
Supplement: Supplementary Data 1 — PR8 IAV-host protein interactome [file ncomms13876-s2.xlsx]

## Sheet: Supplementary Data 1
Supplementray Data 1: PR8 IAV-host protein interactome
Vrial gene	HCIP	Gene ID
HA	ATPK_HUMAN	ATP5J2
HA	ATX10_HUMAN	ATXN10
HA	CB047_HUMAN	C2orf47
HA	BORG5_HUMAN	CDC42EP1
HA	CHP1_HUMAN	CHP1
HA	COPG_HUMAN	COPG
HA	DNJB6_HUMAN	DNAJB6
HA	ESYT2_HUMAN	FAM62B
HA	FANCI_HUMAN	FANCI
HA	FACR1_HUMAN	FAR1
HA	VKGC_HUMAN	GGCX
HA	HAX1_HUMAN	HAX1
HA	1B07_HUMAN	HLA-B
HA	C9J406_HUMAN	IMMT
HA	MAGD1_HUMAN	MAGED1
HA	NOP58_HUMAN	NOP58
HA	HACD3_HUMAN	PTPLAD1
HA	QPCTL_HUMAN	QPCTL
HA	RBM9_HUMAN	RBM9
HA	TXTP_HUMAN	SLC25A1
HA	GHC1_HUMAN	SLC25A22
HA	S27A4_HUMAN	SLC27A4
HA	SSRA_HUMAN	SSR1
HA	TELO2_HUMAN	TELO2
HA	K7EK43_HUMAN	TUBB6
HA	CDIPT_HUMAN	CDIPT
HA	K7EP68_HUMAN	TPM4
M1	NICA_HUMAN	NCSTN
M1	PGRC1_HUMAN	PGRMC1
M1	RPGR1_HUMAN	RPGRIP1
M1	WDR5_HUMAN	WDR5
M1	ATX10_HUMAN	ATXN10
M1	CCD47_HUMAN	CCDC47
M1	CPVL_HUMAN	CPVL
M1	DDX1_HUMAN	DDX1
M1	DHCR7_HUMAN	DHCR7
M1	ERGI3_HUMAN	ERGIC3
M1	FXR1_HUMAN	FXR1
M1	H11_HUMAN	HIST1H1A
M1	HPBP1_HUMAN	HSPBP1
M1	MPRI_HUMAN	IGF2R
M1	MOV10_HUMAN	MOV10
M1	NCAM1_HUMAN	NCAM1
M1	NOP2_HUMAN	NOP2
M1	NOP58_HUMAN	NOP58
M1	PCBP1_HUMAN	PCBP1
M1	QPCTL_HUMAN	QPCTL
M1	RBMX_HUMAN	RBMX
M1	SCAM3_HUMAN	SCAMP3
M1	TXTP_HUMAN	SLC25A1
M1	STT3A_HUMAN	STT3A
M1	STRN_HUMAN	STRN
M1	STRN3_HUMAN	STRN3
M2	ATRAP_HUMAN	AGTRAP
M2	ATX10_HUMAN	ATXN10
M2	CG043_HUMAN	C7orf43
M2	CDC45_HUMAN	CDC45
M2	COPR5_HUMAN	COPR5
M2	COQ5_HUMAN	COQ5
M2	DCAF7_HUMAN	DCAF7
M2	DHCR7_HUMAN	DHCR7
M2	EDEM3_HUMAN	EDEM3
M2	EI2BA_HUMAN	EIF2B1
M2	EI2BG_HUMAN	EIF2B3
M2	EI2BD_HUMAN	EIF2B4
M2	EI2BE_HUMAN	EIF2B5
M2	F105B_HUMAN	FAM105B
M2	FANCI_HUMAN	FANCI
M2	1A02_HUMAN	HLA-A
M2	1B07_HUMAN	HLA-B
M2	IPO5_HUMAN	IPO5
M2	JAK1_HUMAN	JAK1
M2	PSAL_HUMAN	NPEPPSL1
M2	NU133_HUMAN	NUP133
M2	NU205_HUMAN	NUP205
M2	RFC3_HUMAN	RFC3
M2	SAAL1_HUMAN	SAAL1
M2	SCAM3_HUMAN	SCAMP3
M2	TXTP_HUMAN	SLC25A1
M2	TECR_HUMAN	TECR
M2	TGFR1_HUMAN	TGFR1
M2	TI23B_HUMAN	TIMM23B
M2	TPC10_HUMAN	TRAPPC10
M2	TPPC3_HUMAN	TRAPPC3
M2	TPPC4_HUMAN	TRAPPC4
M2	TPPC5_HUMAN	TRAPPC5
M2	TPPC9_HUMAN	TRAPPC9
M2	TTC13_HUMAN	TTC13
M2	ADCK3_HUMAN	ADCK3
M2	AL3A2_HUMAN	ALDH3A2
M2	ARMC6_HUMAN	ARMC6
M2	ATP5I_HUMAN	ATP5I
M2	VATA_HUMAN	ATP6V1A
M2	VATH_HUMAN	ATP6V1H
M2	BTAF1_HUMAN	BTAF1
M2	BZW1_HUMAN	BZW1
M2	BZW2_HUMAN	BZW2
M2	CDIPT_HUMAN	CDIPT
M2	CDSN_HUMAN	CDSN
M2	CHCH3_HUMAN	CHCHD3
M2	COG1_HUMAN	COG1
M2	DDX20_HUMAN	DDX20
M2	DYN1_HUMAN	DNM1
M2	DYN2_HUMAN	DNM2
M2	DUS9_HUMAN	DUSP9
M2	ECM29_HUMAN	ECM29
M2	EI2BB_HUMAN	EIF2B2
M2	ERLN2_HUMAN	ERLIN2
M2	F1142_HUMAN	FAM114A2
M2	MIP18_HUMAN	FAM96B
M2	FACD2_HUMAN	FANCD2
M2	FACR1_HUMAN	FAR1
M2	GEMI5_HUMAN	GEMIN5
M2	HAX1_HUMAN	HAX1
M2	HEAT3_HUMAN	HEATR3
M2	HOOK1_HUMAN	HOOK1
M2	HOOK3_HUMAN	HOOK3
M2	HPBP1_HUMAN	HSPBP1
M2	IRAK1_HUMAN	IRAK1
M2	NCDN_HUMAN	NCDN
M2	NOM1_HUMAN	NOM1
M2	NOP58_HUMAN	NOP58
M2	NU188_HUMAN	NUP188
M2	OCAD1_HUMAN	OCIAD1
M2	PEX19_HUMAN	PEX19
M2	PGRC1_HUMAN	PGRMC1
M2	PRAF2_HUMAN	PRAF2
M2	HACD3_HUMAN	PTPLAD1
M2	QPCTL_HUMAN	QPCTL
M2	RANG_HUMAN	RANBP1
M2	RINT1_HUMAN	RINT1
M2	4F2_HUMAN	SLC3A2
M2	SMC4_HUMAN	SMC4
M2	SRPRB_HUMAN	SRPRB
M2	SSRA_HUMAN	SSR1
M2	TELO2_HUMAN	TELO2
M2	TMCO1_HUMAN	TMCO1
M2	LAP2B_HUMAN	TMPO
M2	TMX1_HUMAN	TMX1
M2	TTC27_HUMAN	TTC27
M2	QCR2_HUMAN	UQCRC2
M2	YMEL1_HUMAN	YME1L1
M2	FACE1_HUMAN	ZMPSTE24
M2	ZW10_HUMAN	ZW10
NA	AL3A2_HUMAN	ALDH3A2
NA	ATX10_HUMAN	ATXN10
NA	CLGN_HUMAN	CLGN
NA	IPO5_HUMAN	IPO5
NA	PDIA4_HUMAN	PDIA4
NA	TRIM4_HUMAN	TRIM4
NA	UGGG1_HUMAN	UGGT1
NA	AL1A2_HUMAN	ALDH1A2
NA	CO4A2_HUMAN	COL4A2
NA	DYN1_HUMAN	DNM1
NA	FAF2_HUMAN	FAF2
NA	ECHB_HUMAN	HADHB
NA	RBMX_HUMAN	RBMX
NA	WDR6_HUMAN	WDR6
NP	AIMP1_HUMAN	AIMP1
NP	MMTA2_HUMAN	C1orf35
NP	CC124_HUMAN	CCDC124
NP	RT29_HUMAN	DAP3
NP	DDX18_HUMAN	DDX18
NP	DKC1_HUMAN	DKC1
NP	EBP2_HUMAN	EBNA1BP2
NP	ELAV2_HUMAN	ELAVL2
NP	F120A_HUMAN	FAM120A
NP	FBRL_HUMAN	FBL
NP	H1X_HUMAN	H1FX
NP	H11_HUMAN	HIST1H1A
NP	H2A1A_HUMAN	HIST1H2AA
NP	D6RBZ0_HUMAN	HNRNPAB
NP	HNRCL_HUMAN	HNRNPCL1
NP	HNRL2_HUMAN	HNRNPUL2
NP	IMA1_HUMAN	KPNA1
NP	IMA5_HUMAN	KPNA5
NP	IMA7_HUMAN	KPNA6
NP	LARP1_HUMAN	LARP1
NP	LAR1B_HUMAN	LARP1B
NP	LARP7_HUMAN	LARP7
NP	LC7L2_HUMAN	LUC7L2
NP	LC7L3_HUMAN	LUC7L3
NP	MEPCE_HUMAN	MEPCE
NP	MK67I_HUMAN	MKI67IP
NP	MOV10_HUMAN	MOV10
NP	SYNM_HUMAN	NARS2
NP	NCBP1_HUMAN	NCBP1
NP	NCBP2_HUMAN	NCBP2
NP	NHP2_HUMAN	NHP2
NP	NH2L1_HUMAN	NHP2L1
NP	NOP10_HUMAN	NOP10
NP	NOP58_HUMAN	NOP58
NP	PAB4L_HUMAN	PABPC4L
NP	PHAX_HUMAN	PHAX
NP	PTCD3_HUMAN	PTCD3
NP	PURA_HUMAN	PURA
NP	RALY_HUMAN	RALY
NP	RBM28_HUMAN	RBM28
NP	RBMX_HUMAN	RBMX
NP	RL1D1_HUMAN	RSL1D1
NP	SART3_HUMAN	SART3
NP	RU17_HUMAN	SNRNP70
NP	SNRPA_HUMAN	SNRPA
NP	RU2A_HUMAN	SNRPA1
NP	RU2B_HUMAN	SNRPB2
NP	SREK1_HUMAN	SREK1
NP	SRSF3_HUMAN	SRSF3
NP	TOP2A_HUMAN	TOP2A
NP	TRA2A_HUMAN	TRA2A
NP	TRI41_HUMAN	TRIM41
NP	RENT1_HUMAN	UPF1
NP	ZCHC3_HUMAN	ZCCHC3
NP	IMA3_HUMAN	KPNA3
NP	SYQ_HUMAN	QARS
NP	TOP1_HUMAN	TOP1
NP	TRI66_HUMAN	TRIM66
NP	U2AF1_HUMAN	U2AF1
NP	ERAL1_HUMAN	ERAL1
NP	G45IP_HUMAN	GADD45GIP1
NP	GNL3_HUMAN	GNL3
NP	HNRDL_HUMAN	HNRPDL
NP	ICT1_HUMAN	ICT1
NP	NOP2_HUMAN	NOP2
NP	POP1_HUMAN	POP1
NP	PTCD1_HUMAN	PTCD1
NP	MTER1_HUMAN	MTERFD1
NP	SRP14_HUMAN	SRP14
NP	TRUB2_HUMAN	TRUB2
NS1	RTCB_HUMAN	C22orf28
NS1	DDX1_HUMAN	DDX1
NS1	NISCH_HUMAN	NISCH
NS1	P85B_HUMAN	PIK3R2
NS1	WDR6_HUMAN	WDR6
NS1	CTRO_HUMAN	CIT
NS1	FA98A_HUMAN	FAM98A
NS1	FKBP5_HUMAN	FKBP5
NS1	P4HA1_HUMAN	P4HA1
NS1	PK3CA_HUMAN	PIK3CA
NS1	P85A_HUMAN	PIK3R1
NS1	P55G_HUMAN	PIK3R3
NS1	LAP2B_HUMAN	TMPO
NS1	COPR5_HUMAN	COPR5
NS1	DCAF7_HUMAN	DCAF7
NS1	H1X_HUMAN	H1FX
NS1	H11_HUMAN	HIST1H1A
NS1	HNRCL_HUMAN	HNRNPCL1
NS1	LARP1_HUMAN	LARP1
NS1	MOV10_HUMAN	MOV10
NS1	PROF2_HUMAN	PFN2
NS1	STAU1_HUMAN	STAU1
NS1	STAU2_HUMAN	STAU2
NS1	RENT1_HUMAN	UPF1
NS1	NU188_HUMAN	NUP188
NS2	EFGM_HUMAN	GFM1
NS2	DP13B_HUMAN	APPL2
NS2	EEA1_HUMAN	EEA1
NS2	DHB4_HUMAN	HSD17B4
NS2	OCAD1_HUMAN	OCIAD1
NS2	PEX14_HUMAN	PEX14
NS2	PEX5_HUMAN	PEX5
NS2	CE170_HUMAN	CEP170
NS2	FKB15_HUMAN	FKBP15
NS2	GCC1_HUMAN	GCC1
NS2	HAUS3_HUMAN	HAUS3
NS2	HAUS5_HUMAN	HAUS5
NS2	HAUS6_HUMAN	HAUS6
NS2	TYSY_HUMAN	TYMS
PA	RTCB_HUMAN	C22ORF28
PA	SPAG5_HUMAN	SPAG5
PA	COPR5_HUMAN	COPR5
PA	DHX36_HUMAN	DHX36
PA	MAP1A_HUMAN	MAP1A
PA	MYCBP_HUMAN	MYCBP
PA	RBMX_HUMAN	RBMX
PA	SKAP_HUMAN	SKAP
PA	AF1L2_HUMAN	AFAP1L2
PA	AGK_HUMAN	AGK
PA	FARP1_HUMAN	FARP1
PA	TOP1_HUMAN	TOP1
PA	PAK4_HUMAN	PAK4
PB1	AKAP8_HUMAN	AKAP8
PB1	AMRA1_HUMAN	AMBRA1
PB1	ANGE2_HUMAN	ANGEL2
PB1	BAG5_HUMAN	BAG5
PB1	BORG5_HUMAN	CDC42EP1
PB1	CDC45_HUMAN	CDC45
PB1	CDC73_HUMAN	CDC73
PB1	CLPB_HUMAN	CLPB
PB1	DJB12_HUMAN	DNAJB12
PB1	DNJC7_HUMAN	DNAJC7
PB1	EIF3D_HUMAN	EIF3D
PB1	ESYT2_HUMAN	FAM62B
PB1	FANCI_HUMAN	FANCI
PB1	FACR1_HUMAN	FAR1
PB1	FKBP8_HUMAN	FKBP8
PB1	GASP2_HUMAN	GPRASP2
PB1	HAUS6_HUMAN	HAUS6
PB1	HECD1_HUMAN	HECTD1
PB1	IPO5_HUMAN	IPO5
PB1	IQEC1_HUMAN	IQSEC1
PB1	LAS1L_HUMAN	LAS1L
PB1	MAGD1_HUMAN	MAGED1
PB1	MA7D1_HUMAN	MAP7D1
PB1	KI67_HUMAN	MKI67
PB1	P4HA1_HUMAN	P4HA1
PB1	PKP2_HUMAN	PKP2
PB1	PP6R1_HUMAN	PPP6R1
PB1	PP6R3_HUMAN	PPP6R3
PB1	KAP0_HUMAN	PRKAR1A
PB1	RCN1_HUMAN	RCN1
PB1	RICTR_HUMAN	RICTOR
PB1	CAB45_HUMAN	SDF4
PB1	SC16A_HUMAN	SEC16A
PB1	SK2L2_HUMAN	SKIV2L2
PB1	SMTN_HUMAN	SMTN
PB1	STT3A_HUMAN	STT3A
PB1	SUGP2_HUMAN	SUGP2
PB1	TECR_HUMAN	TECR
PB1	TELO2_HUMAN	TELO2
PB1	TROP_HUMAN	TRO
PB1	TTC27_HUMAN	TTC27
PB1	UBE3C_HUMAN	UBE3C
PB1	UBR5_HUMAN	UBR5
PB1	YMEL1_HUMAN	YME1L1
PB1	ZCHC8_HUMAN	ZCCHC8
PB1	ZN281_HUMAN	ZNF281
PB1	AGK_HUMAN	AGK
PB1	AL3A2_HUMAN	ALDH3A2
PB1	FACD2_HUMAN	FANCD2
PB1	HXK1_HUMAN	HK1
PB1	KIF5A_HUMAN	KIF5A
PB1	NOTC2_HUMAN	NOTCH2
PB1	NU133_HUMAN	NUP133
PB1	NU205_HUMAN	NUP205
PB1	RPB2_HUMAN	POLR2B
PB1	SPTC1_HUMAN	SPTLC1
PB1	TCF25_HUMAN	TCF25
PB1	TRI32_HUMAN	TRIM32
PB1	ANK3_HUMAN	ANK3
PB1	CDIPT_HUMAN	CDIPT
PB1	EPN4_HUMAN	CLINT1
PB1	DNJB3_HUMAN	DNAJB3
PB1	GALK1_HUMAN	GALK1
PB1	HAX1_HUMAN	HAX1
PB1	IRAK1_HUMAN	IRAK1
PB1	MLF2_HUMAN	MLF2
PB1	NDUS2_HUMAN	NDUFS2
PB1	PDCD6_HUMAN	PDCD6
PB1	PPP6_HUMAN	PPP6C
PB1	QPCTL_HUMAN	QPCTL
PB1	RFOX1_HUMAN	RBFOX1
PB1	SI1L2_HUMAN	SIPA1L2
PB1	TXTP_HUMAN	SLC25A1
PB1	CHIP_HUMAN	STUB1
PB1	ACAD9_HUMAN	ACAD9
PB1	AL1A1_HUMAN	ALDH1A1
PB1	ATPK_HUMAN	ATP5J2
PB1	DCAF7_HUMAN	DCAF7
PB1	DNJB4_HUMAN	DNAJB4
PB1	DNJB5_HUMAN	DNAJB5
PB1	DNJB6_HUMAN	DNAJB6
PB1	DJC16_HUMAN	DNAJC16
PB1	TF3C1_HUMAN	GTF3C1
PB1	1B07_HUMAN	HLA-B
PB1	IGBP1_HUMAN	IGBP1
PB1	KEAP1_HUMAN	KEAP1
PB1	MD2L1_HUMAN	MAD2L1
PB1	COX2_HUMAN	MT-CO2
PB1	MVP_HUMAN	MVP
PB1	NICA_HUMAN	NCSTN
PB1	NDUAD_HUMAN	NDUFA13
PB1	NU107_HUMAN	NUP107
PB1	PDIA1_HUMAN	P4HB
PB1	KAPCA_HUMAN	PRKACA
PB1	SCO2_HUMAN	SCO2
PB1	S61A1_HUMAN	SEC61A1
PB1	SKP1_HUMAN	SKP1
PB1	GHC1_HUMAN	SLC25A22
PB1	4F2_HUMAN	SLC3A2
PB1	SSRA_HUMAN	SSR1
PB1	TIM21_HUMAN	TIMM21
PB1	TI23B_HUMAN	TIMM23B
PB1F2	CBWD1_HUMAN	CBWD1
PB1F2	TCPW_HUMAN	CCT6B
PB1F2	FANCI_HUMAN	FANCI
PB1F2	NU205_HUMAN	NUP205
PB1F2	TTC27_HUMAN	TTC27
PB1F2	UBR5_HUMAN	UBR5
PB1F2	CDC45_HUMAN	CDC45
PB1F2	FACD2_HUMAN	FANCD2
PB1F2	FACR1_HUMAN	FAR1
PB1F2	IPO5_HUMAN	IPO5
PB1F2	NU107_HUMAN	NUP107
PB1F2	NU160_HUMAN	NUP160
PB1F2	STT3A_HUMAN	STT3A
PB1F2	RBM9_HUMAN	RBM9
PB1F2	NU133_HUMAN	NUP133
PB2	AKAP8_HUMAN	AKAP8
PB2	TCPW_HUMAN	CCT6B
PB2	CLUS_HUMAN	CLU
PB2	FA83H_HUMAN	FAM83H
PB2	IMA3_HUMAN	KPNA3
PB2	MLF2_HUMAN	MLF2
PB2	COX2_HUMAN	MT-CO2
PB2	MYCBP_HUMAN	MYCBP
PB2	P4HA1_HUMAN	P4HA1
PB2	PDCD6_HUMAN	PDCD6
PB2	KAP0_HUMAN	PRKAR1A
PB2	RCN1_HUMAN	RCN1
PB2	SCAM3_HUMAN	SCAMP3
PB2	SC16A_HUMAN	SEC16A
PB2	SI1L2_HUMAN	SIPA1L2
PB2	SQSTM_HUMAN	SQSTM1
PB2	CHIP_HUMAN	STUB1
PB2	TI23B_HUMAN	TIMM23B
PB2	UBR5_HUMAN	UBR5
PB2	AAR2_HUMAN	AAR2
PB2	ADCK3_HUMAN	ADCK3
PB2	AFG32_HUMAN	AFG3L2
PB2	AGK_HUMAN	AGK
PB2	AL3A2_HUMAN	ALDH3A2
PB2	AMRA1_HUMAN	AMBRA1
PB2	ANKH1_HUMAN	ANKHD1
PB2	ASPM_HUMAN	ASPM
PB2	ATPK_HUMAN	ATP5J2
PB2	CL023_HUMAN	C12orf23
PB2	CARM1_HUMAN	CARM1
PB2	CASC5_HUMAN	CASC5
PB2	CBWD1_HUMAN	CBWD1
PB2	CCD47_HUMAN	CCDC47
PB2	BORG5_HUMAN	CDC42EP1
PB2	CDC45_HUMAN	CDC45
PB2	CDC73_HUMAN	CDC73
PB2	CDIPT_HUMAN	CDIPT
PB2	CE170_HUMAN	CEP170
PB2	C170L_HUMAN	CEP170P1
PB2	CTND1_HUMAN	CTNND1
PB2	DCAF7_HUMAN	DCAF7
PB2	DNJB3_HUMAN	DNAJB3
PB2	DNJB6_HUMAN	DNAJB6
PB2	EIF3D_HUMAN	EIF3D
PB2	ESYT2_HUMAN	FAM62B
PB2	FANCI_HUMAN	FANCI
PB2	FBRL_HUMAN	FBL
PB2	FKBP8_HUMAN	FKBP8
PB2	GASP2_HUMAN	GPRASP2
PB2	HAUS6_HUMAN	HAUS6
PB2	HAUS8_HUMAN	HAUS8
PB2	HAX1_HUMAN	HAX1
PB2	IPO5_HUMAN	IPO5
PB2	IQCB1_HUMAN	IQCB1
PB2	LAS1L_HUMAN	LAS1L
PB2	MAGD1_HUMAN	MAGED1
PB2	MA7D1_HUMAN	MAP7D1
PB2	NOM1_HUMAN	NOM1
PB2	NOP2_HUMAN	NOP2
PB2	NOP58_HUMAN	NOP58
PB2	PDIA1_HUMAN	P4HB
PB2	PCBP1_HUMAN	PCBP1
PB2	PDK3_HUMAN	PDK3
PB2	P85B_HUMAN	PIK3R2
PB2	KAPCA_HUMAN	PRKACA
PB2	PR14L_HUMAN	PRR14L
PB2	PSD3_HUMAN	PSD3
PB2	QPCTL_HUMAN	QPCTL
PB2	RFOX1_HUMAN	RBFOX1
PB2	RBMX_HUMAN	RBMX
PB2	RFC5_HUMAN	RFC5
PB2	RICTR_HUMAN	RICTOR
PB2	SAV1_HUMAN	SAV1
PB2	CAB45_HUMAN	SDF4
PB2	SFXN4_HUMAN	SFXN4
PB2	SK2L2_HUMAN	SKIV2L2
PB2	TXTP_HUMAN	SLC25A1
PB2	TPC_HUMAN	SLC25A19
PB2	GHC1_HUMAN	SLC25A22
PB2	SMTN_HUMAN	SMTN
PB2	SON_HUMAN	SON
PB2	SSRA_HUMAN	SSR1
PB2	STK3_HUMAN	STK3
PB2	SUGP2_HUMAN	SUGP2
PB2	TCF25_HUMAN	TCF25
PB2	TECR_HUMAN	TECR
PB2	TMEDA_HUMAN	TMED10
PB2	UTP15_HUMAN	UTP15
PB2	WDR18_HUMAN	WDR18
PB2	WDR62_HUMAN	WDR62
PB2	YMEL1_HUMAN	YME1L1
PB2	ZBT34_HUMAN	ZBTB34
PB2	ZCHC8_HUMAN	ZCCHC8
PB2	ZN281_HUMAN	ZNF281
PB2	CEP78_HUMAN	CEP78
PB2	F120A_HUMAN	FAM120A
PB2	GALK1_HUMAN	GALK1
PB2	IQEC1_HUMAN	IQSEC1
PB2	LS14B_HUMAN	LSM14B
PB2	KI67_HUMAN	MKI67
PB2	QSER1_HUMAN	QSER1
PB2	ZN644_HUMAN	ZNF644
PB2	ANGE1_HUMAN	ANGEL1
PB2	BBX_HUMAN	BBX
PB2	CALU_HUMAN	CALU
PB2	CP110_HUMAN	CCP110
PB2	EPN4_HUMAN	CLINT1
PB2	EHMT1_HUMAN	EHMT1
PB2	ETAA1_HUMAN	ETAA1
PB2	F208A_HUMAN	FAM208A
PB2	FXR1_HUMAN	FXR1
PB2	UIF_HUMAN	FYTTD1
PB2	HAUS3_HUMAN	HAUS3
PB2	HJURP_HUMAN	HJURP
PB2	IRAK1_HUMAN	IRAK1
PB2	K1671_HUMAN	KIAA1671
PB2	MAP1A_HUMAN	MAP1A
PB2	SIN1_HUMAN	MAPKAP1
PB2	PASK_HUMAN	PASK
PB2	PLPL6_HUMAN	PNPLA6
PB2	POP1_HUMAN	POP1
PB2	PPHLN_HUMAN	PPHLN1
PB2	PP6R3_HUMAN	PPP6R3
PB2	RC3H1_HUMAN	RC3H1
PB2	RFC3_HUMAN	RFC3
PB2	RING1_HUMAN	RING1
PB2	4F2_HUMAN	SLC3A2
PB2	SPTC1_HUMAN	SPTLC1
PB2	TFCP2_HUMAN	TFCP2
PB2	WIZ_HUMAN	WIZ
PB2	ZCH18_HUMAN	ZC3H18
PB2	ZRAN1_HUMAN	ZRANB1
