# Supplementary material for: Comparative influenza protein interactomes identify the role of plakophilin 2 in virus restriction
Source: Nat Commun. 2017 Feb 7;8:13876. doi: 10.1038/ncomms13876 (PMC5309701; doi:10.1038/ncomms13876)
Supplement: Supplementary Data 2 — PR8 IAV-host complete mass spectrometry data [file ncomms13876-s3.xlsx]

## Sheet: Supplementary Data 2
Supplementary Data 2: PR8 IAV-host complete mass spectrometry data
Vrial gene	IAV infection	Epitope orientation	Protein	Gene	Spectral count		SAINT score	In control
					Replicate-1	Replicate-2
HA	without	C	ABCB6_HUMAN	ABCB6	3	1	0.49	0
HA	without	C	MRP1_HUMAN	ABCC1	0	1	0	0
HA	without	C	ABCD3_HUMAN	ABCD3	4	0	0.5	0
HA	without	C	ACLY_HUMAN	ACLY	0	1	0	8
HA	without	C	ACTS_HUMAN	ACTA1	0	1	0	1
HA	without	C	ACTA_HUMAN	ACTA2	8	17	0	27
HA	without	C	ACTB_HUMAN	ACTB	7	63	0	27
HA	without	C	ACTBL_HUMAN	ACTBL2	8	29	0	26
HA	without	C	ACTN1_HUMAN	ACTN1	0	6	0	19
HA	without	C	ACTN4_HUMAN	ACTN4	0	9	0	13
HA	without	C	ARP2_HUMAN	ACTR2	0	21	0	21
HA	without	C	ARP3_HUMAN	ACTR3	3	24	0	21
HA	without	C	ARP3B_HUMAN	ACTR3B	1	7	0	19
HA	without	C	AFG32_HUMAN	AFG3L2	1	0	0	0
HA	without	C	AGK_HUMAN	AGK	5	0	0.5	0
HA	without	C	SAHH_HUMAN	AHCY	0	1	0	5
HA	without	C	AIFM1_HUMAN	AIFM1	9	6	0.77	9
HA	without	C	AKAP8_HUMAN	AKAP8	0	1	0	0
HA	without	C	AKP8L_HUMAN	AKAP8L	2	2	0.96	1
HA	without	C	AL3A2_HUMAN	ALDH3A2	0	2	0.46	0
HA	without	C	ALDOA_HUMAN	ALDOA	0	1	0	9
HA	without	C	ALG5_HUMAN	ALG5	1	0	0	0
HA	without	C	AMFR_HUMAN	AMFR	0	1	0	0
HA	without	C	ANR56_HUMAN	ANKRD56	0	1	0	0
HA	without	C	ANXA2_HUMAN	ANXA2	0	4	0.47	6
HA	without	C	AP3M1_HUMAN	AP3M1	0	1	0	0
HA	without	C	COPD_HUMAN	ARCN1	1	1	0	1
HA	without	C	ARF4_HUMAN	ARF4	3	0	0.49	0
HA	without	C	ARL1_HUMAN	ARL1	1	0	0	0
HA	without	C	ARL8A_HUMAN	ARL8A	1	0	0	0
HA	without	C	ARC1A_HUMAN	ARPC1A	0	9	0	20
HA	without	C	ARC1B_HUMAN	ARPC1B	0	8	0	18
HA	without	C	ARPC2_HUMAN	ARPC2	1	18	0	20
HA	without	C	ARPC3_HUMAN	ARPC3	3	7	0	19
HA	without	C	ARPC4_HUMAN	ARPC4	1	2	0	20
HA	without	C	ARPC5_HUMAN	ARPC5	1	5	0	18
HA	without	C	ARP5L_HUMAN	ARPC5L	1	10	0	16
HA	without	C	ATD3A_HUMAN	ATAD3A	2	0	0.36	1
HA	without	C	ATD3B_HUMAN	ATAD3B	5	0	0.38	2
HA	without	C	AT1A1_HUMAN	ATP1A1	12	12	0.97	14
HA	without	C	AT1A2_HUMAN	ATP1A2	7	3	0.97	2
HA	without	C	AT2A1_HUMAN	ATP2A1	7	1	0.5	1
HA	without	C	AT2A2_HUMAN	ATP2A2	13	5	0.84	4
HA	without	C	AT2A3_HUMAN	ATP2A3	0	2	0.46	0
HA	without	C	AT2B3_HUMAN	ATP2B3	2	1	0.46	0
HA	without	C	ATPA_HUMAN	ATP5A1	22	15	0.39	19
HA	without	C	ATPB_HUMAN	ATP5B	17	14	0.47	19
HA	without	C	ATPG_HUMAN	ATP5C1	4	2	0.98	2
HA	without	C	ATPK_HUMAN	ATP5J2	3	2	0.96	0
HA	without	C	ATP5L_HUMAN	ATP5L	1	0	0	0
HA	without	C	ATPO_HUMAN	ATP5O	3	0	0.47	3
HA	without	C	ATX10_HUMAN	ATXN10	8	3	0.99	0
HA	without	C	AUP1_HUMAN	AUP1	1	2	0.46	0
HA	without	C	ODBB_HUMAN	BCKDHB	1	0	0	0
HA	without	C	BLK_HUMAN	BLK	0	1	0	1
HA	without	C	BNIP3_HUMAN	BNIP3	0	1	0	0
HA	without	C	BRF2_HUMAN	BRF2	3	0	0.49	0
HA	without	C	BASI_HUMAN	BSG	4	3	0.63	4
HA	without	C	CK059_HUMAN	C11orf59	0	2	0.05	8
HA	without	C	CK084_HUMAN	C11orf84	0	1	0	7
HA	without	C	CP080_HUMAN	C16orf80	0	1	0	0
HA	without	C	C1QBP_HUMAN	C1QBP	2	1	0.05	10
HA	without	C	CU070_HUMAN	C21orf70	1	0	0	0
HA	without	C	CB018_HUMAN	C2orf18	1	0	0	0
HA	without	C	CB047_HUMAN	C2orf47	2	2	0.92	0
HA	without	C	CC001_HUMAN	C3orf1	2	0	0.46	0
HA	without	C	CH041_HUMAN	C8orf41	1	0	0	0
HA	without	C	PYR1_HUMAN	CAD	13	13	0.99	2
HA	without	C	CALM_HUMAN	CALM1	0	4	0.07	9
HA	without	C	CALL3_HUMAN	CALML3	0	6	0.5	0
HA	without	C	CALL5_HUMAN	CALML5	0	1	0	1
HA	without	C	CAND1_HUMAN	CAND1	13	3	1	1
HA	without	C	CAND2_HUMAN	CAND2	0	1	0	1
HA	without	C	CALX_HUMAN	CANX	7	9	0.92	7
HA	without	C	CAZA1_HUMAN	CAPZA1	0	4	0	17
HA	without	C	B1AK87_HUMAN	CAPZB	0	3	0.49	0
HA	without	C	CCD47_HUMAN	CCDC47	2	0	0.46	0
HA	without	C	CCYL1_HUMAN	CCNYL1	0	1	0	4
HA	without	C	TCPB_HUMAN	CCT2	1	4	0	18
HA	without	C	TCPG_HUMAN	CCT3	2	1	0	14
HA	without	C	TCPE_HUMAN	CCT5	0	1	0	21
HA	without	C	TCPZ_HUMAN	CCT6A	2	0	0	14
HA	without	C	TCPQ_HUMAN	CCT8	0	2	0	14
HA	without	C	MRCKA_HUMAN	CDC42BPA	0	1	0	0
HA	without	C	BORG5_HUMAN	CDC42EP1	4	4	1	0
HA	without	C	CDIPT_HUMAN	CDIPT	4	1	0.5	0
HA	without	C	CDS2_HUMAN	CDS2	0	1	0	0
HA	without	C	CEPT1_HUMAN	CEPT1	1	0	0	0
HA	without	C	COF1_HUMAN	CFL1	0	3	0.01	11
HA	without	C	CHCH3_HUMAN	CHCHD3	3	1	0.49	0
HA	without	C	CHP1_HUMAN	CHP1	2	2	0.92	0
HA	without	C	KCRB_HUMAN	CKB	0	3	0	10
HA	without	C	ICLN_HUMAN	CLNS1A	1	2	0	8
HA	without	C	CLH1_HUMAN	CLTC	0	1	0	17
HA	without	C	COPA_HUMAN	COPA	8	7	0.68	7
HA	without	C	COPB_HUMAN	COPB1	10	2	0.8	2
HA	without	C	COPB2_HUMAN	COPB2	2	2	0.06	9
HA	without	C	COPG_HUMAN	COPG	4	2	0.96	0
HA	without	C	COPG2_HUMAN	COPG2	2	0	0.46	0
HA	without	C	COQ5_HUMAN	COQ5	2	0	0.46	0
HA	without	C	COX15_HUMAN	COX15	1	0	0	0
HA	without	C	CPNE8_HUMAN	CPNE8	0	1	0	10
HA	without	C	DBPA_HUMAN	CSDA	0	5	0	25
HA	without	C	XPO2_HUMAN	CSE1L	11	3	0.56	2
HA	without	C	SRC8_HUMAN	CTTN	0	41	0	20
HA	without	C	CUL1_HUMAN	CUL1	0	1	0	3
HA	without	C	CY24A_HUMAN	CYBA	0	1	0	0
HA	without	C	DAAM1_HUMAN	DAAM1	0	2	0.46	0
HA	without	C	DREB_HUMAN	DBN1	0	4	0	19
HA	without	C	D3D2_HUMAN	DCI	0	1	0	0
HA	without	C	DCTN2_HUMAN	DCTN2	0	1	0	6
HA	without	C	OST48_HUMAN	DDOST	6	0	0.5	2
HA	without	C	DDX3X_HUMAN	DDX3X	1	3	0	20
HA	without	C	DDX5_HUMAN	DDX5	3	1	0	16
HA	without	C	DERL2_HUMAN	DERL2	1	0	0	0
HA	without	C	DHCR7_HUMAN	DHCR7	5	1	0.5	0
HA	without	C	DRS7B_HUMAN	DHRS7B	1	0	0	0
HA	without	C	DHX9_HUMAN	DHX9	2	0	0	12
HA	without	C	DIMT1_HUMAN	DIMT1L	2	0	0.46	0
HA	without	C	RRP44_HUMAN	DIS3	1	0	0	0
HA	without	C	DNJA1_HUMAN	DNAJA1	2	4	0.62	7
HA	without	C	DNJA2_HUMAN	DNAJA2	6	6	1	1
HA	without	C	DNJA3_HUMAN	DNAJA3	5	6	1	3
HA	without	C	DJB11_HUMAN	DNAJB11	0	1	0	2
HA	without	C	DNJB6_HUMAN	DNAJB6	7	5	1	0
HA	without	C	DPM1_HUMAN	DPM1	3	2	0.98	1
HA	without	C	DYHC1_HUMAN	DYNC1H1	1	5	0.5	4
HA	without	C	EF1A1_HUMAN	EEF1A1	5	2	0	21
HA	without	C	EF1A2_HUMAN	EEF1A2	7	5	0.01	13
HA	without	C	EF1B_HUMAN	EEF1B2	0	1	0	8
HA	without	C	EF1G_HUMAN	EEF1G	3	5	0.01	14
HA	without	C	EF2_HUMAN	EEF2	0	2	0	21
HA	without	C	EFR3B_HUMAN	EFR3B	0	1	0	2
HA	without	C	U5S1_HUMAN	EFTUD2	3	0	0.49	1
HA	without	C	EI24_HUMAN	EI24	1	0	0	0
HA	without	C	EIF3K_HUMAN	EIF3K	0	1	0	0
HA	without	C	IF4A1_HUMAN	EIF4A1	0	3	0	12
HA	without	C	EMD_HUMAN	EMD	6	4	1	1
HA	without	C	ENOA_HUMAN	ENO1	0	4	0	14
HA	without	C	ENOG_HUMAN	ENO2	0	1	0	1
HA	without	C	E41L2_HUMAN	EPB41L2	0	4	0	9
HA	without	C	E41L3_HUMAN	EPB41L3	0	2	0	8
HA	without	C	ETFA_HUMAN	ETFA	2	0	0.46	0
HA	without	C	EWS_HUMAN	EWSR1	0	2	0.04	10
HA	without	C	EXD2_HUMAN	EXD2	0	1	0	0
HA	without	C	FAF2_HUMAN	FAF2	0	1	0	0
HA	without	C	B8ZZJ1_HUMAN	FAM126A	0	1	0	0
HA	without	C	F134C_HUMAN	FAM134C	1	0	0	2
HA	without	C	ESYT2_HUMAN	FAM62B	10	6	0.96	0
HA	without	C	FACD2_HUMAN	FANCD2	2	1	0.46	0
HA	without	C	FANCI_HUMAN	FANCI	18	9	1	0
HA	without	C	FACR1_HUMAN	FAR1	3	5	0.99	0
HA	without	C	SYFA_HUMAN	FARSA	1	2	0.48	1
HA	without	C	FAKD3_HUMAN	FASTKD3	1	0	0	0
HA	without	C	FAKD5_HUMAN	FASTKD5	1	0	0	0
HA	without	C	FBRL_HUMAN	FBL	3	0	0.49	0
HA	without	C	FBLL1_HUMAN	FBLL1	1	0	0	0
HA	without	C	FBX30_HUMAN	FBXO30	0	1	0	3
HA	without	C	F8WD11_HUMAN	FIS1	1	0	0	0
HA	without	C	FKBP4_HUMAN	FKBP4	0	1	0	6
HA	without	C	FKBP8_HUMAN	FKBP8	2	1	0.46	0
HA	without	C	FLOT1_HUMAN	FLOT1	0	3	0	14
HA	without	C	FLOT2_HUMAN	FLOT2	0	3	0	14
HA	without	C	FUCO2_HUMAN	FUCA2	0	1	0	0
HA	without	C	FUS_HUMAN	FUS	0	3	0	12
HA	without	C	FYN_HUMAN	FYN	0	1	0	15
HA	without	C	GALK1_HUMAN	GALK1	2	0	0.46	0
HA	without	C	G3P_HUMAN	GAPDH	0	4	0	17
HA	without	C	GAR1_HUMAN	GAR1	2	1	0.46	1
HA	without	C	GCDH_HUMAN	GCDH	4	0	0.49	3
HA	without	C	GCN1L_HUMAN	GCN1L1	12	3	0.94	1
HA	without	C	VKGC_HUMAN	GGCX	2	2	0.92	0
HA	without	C	GGT7_HUMAN	GGT7	0	2	0.46	0
HA	without	C	GAPR1_HUMAN	GLIPR2	0	1	0	9
HA	without	C	GL8D1_HUMAN	GLT8D1	0	1	0	0
HA	without	C	B3KV55_HUMAN	GLUD1	3	0	0.49	0
HA	without	C	GNA13_HUMAN	GNA13	1	3	0.03	16
HA	without	C	GNAI1_HUMAN	GNAI1	0	1	0	17
HA	without	C	GNAI2_HUMAN	GNAI2	0	8	0	22
HA	without	C	GNAI3_HUMAN	GNAI3	0	13	0	19
HA	without	C	GNAL_HUMAN	GNAL	1	1	0	13
HA	without	C	GNAO_HUMAN	GNAO1	0	4	0.11	17
HA	without	C	GNAQ_HUMAN	GNAQ	0	1	0	6
HA	without	C	GNAS1_HUMAN	GNAS	0	5	0.04	13
HA	without	C	GNAZ_HUMAN	GNAZ	0	1	0	8
HA	without	C	GBB2_HUMAN	GNB2	2	4	0.12	6
HA	without	C	GBG12_HUMAN	GNG12	0	1	0	18
HA	without	C	GNL3_HUMAN	GNL3	4	0	0.5	0
HA	without	C	GELS_HUMAN	GSN	0	4	0	23
HA	without	C	ECHA_HUMAN	HADHA	0	5	0.45	5
HA	without	C	ECHB_HUMAN	HADHB	0	1	0	0
HA	without	C	HAUS6_HUMAN	HAUS6	1	0	0	0
HA	without	C	HAX1_HUMAN	HAX1	3	2	0.96	0
HA	without	C	HCK_HUMAN	HCK	0	1	0	22
HA	without	C	HEAT1_HUMAN	HEATR1	6	8	1	1
HA	without	C	HEAT2_HUMAN	HEATR2	2	0	0.48	1
HA	without	C	HEAT6_HUMAN	HEATR6	1	0	0	0
HA	without	C	H2B2E_HUMAN	HIST2H2BE	0	1	0	1
HA	without	C	HXK1_HUMAN	HK1	0	2	0.46	0
HA	without	C	1B07_HUMAN	HLA-B	3	3	0.99	0
HA	without	C	HLAH_HUMAN	HLA-H	0	1	0	0
HA	without	C	HM13_HUMAN	HM13	1	1	0	0
HA	without	C	ROA2_HUMAN	HNRNPA2B1	0	2	0	17
HA	without	C	B4DTC3_HUMAN	HNRNPD	1	2	0.46	0
HA	without	C	HNRPF_HUMAN	HNRNPF	12	8	0.71	20
HA	without	C	HNRH1_HUMAN	HNRNPH1	6	4	0	25
HA	without	C	HNRPK_HUMAN	HNRNPK	0	2	0	15
HA	without	C	HNRPM_HUMAN	HNRNPM	11	8	0	18
HA	without	C	HNRPU_HUMAN	HNRNPU	14	17	0	27
HA	without	C	HNRL1_HUMAN	HNRNPUL1	0	2	0.48	1
HA	without	C	DHB12_HUMAN	HSD17B12	6	3	1	2
HA	without	C	HS90A_HUMAN	HSP90AA1	1	6	0	24
HA	without	C	HS902_HUMAN	HSP90AA2	2	2	0	14
HA	without	C	HS90B_HUMAN	HSP90AB1	5	5	0	17
HA	without	C	ENPL_HUMAN	HSP90B1	1	4	0	15
HA	without	C	HSP71_HUMAN	HSPA1A	6	13	0	27
HA	without	C	HS71L_HUMAN	HSPA1L	8	12	0	27
HA	without	C	GRP78_HUMAN	HSPA5	12	24	0	27
HA	without	C	HSP77_HUMAN	HSPA7	2	2	0	17
HA	without	C	HSP7C_HUMAN	HSPA8	21	33	0	27
HA	without	C	GRP75_HUMAN	HSPA9	8	9	0	26
HA	without	C	CH60_HUMAN	HSPD1	5	9	0	23
HA	without	C	ICMT_HUMAN	ICMT	1	0	0	0
HA	without	C	ILF2_HUMAN	ILF2	0	1	0	8
HA	without	C	C9J406_HUMAN	IMMT	6	3	0.99	0
HA	without	C	INT4_HUMAN	INTS4	2	0	0.46	0
HA	without	C	INT7_HUMAN	INTS7	1	0	0	0
HA	without	C	IPO13_HUMAN	IPO13	2	0	0.46	0
HA	without	C	IPO4_HUMAN	IPO4	12	5	1	3
HA	without	C	IPO5_HUMAN	IPO5	0	1	0	0
HA	without	C	IPO8_HUMAN	IPO8	3	0	0	3
HA	without	C	IPO9_HUMAN	IPO9	4	1	0.5	1
HA	without	C	IQGA1_HUMAN	IQGAP1	0	1	0	8
HA	without	C	IRAK1_HUMAN	IRAK1	3	1	0.49	0
HA	without	C	IRS4_HUMAN	IRS4	14	11	0.84	15
HA	without	C	KATL2_HUMAN	KATNAL2	0	1	0	2
HA	without	C	ERD21_HUMAN	KDELR1	1	0	0	0
HA	without	C	J3KN16_HUMAN	KIAA0368	2	0	0.46	0
HA	without	C	K0406_HUMAN	KIAA0406	1	0	0	0
HA	without	C	K1468_HUMAN	KIAA1468	1	0	0	0
HA	without	C	KIF11_HUMAN	KIF11	0	72	0	21
HA	without	C	IMA2_HUMAN	KPNA2	2	4	0	17
HA	without	C	IMB1_HUMAN	KPNB1	2	1	0	13
HA	without	C	LAR4B_HUMAN	LARP4B	0	1	0	0
HA	without	C	LAS1L_HUMAN	LAS1L	3	1	0.49	0
HA	without	C	LBR_HUMAN	LBR	7	1	0.5	5
HA	without	C	LDHA_HUMAN	LDHA	0	1	0	6
HA	without	C	LDHB_HUMAN	LDHB	0	1	0	8
HA	without	C	LEG7_HUMAN	LGALS7	0	2	0.28	1
HA	without	C	LIMA1_HUMAN	LIMA1	0	3	0	14
HA	without	C	LMNB1_HUMAN	LMNB1	4	3	0.41	7
HA	without	C	PCAT1_HUMAN	LPCAT1	6	2	0.98	1
HA	without	C	PCAT2_HUMAN	LPCAT2	0	3	0.49	0
HA	without	C	LPCT4_HUMAN	LPCAT4	0	1	0	0
HA	without	C	LGAT1_HUMAN	LPGAT1	0	2	0.46	0
HA	without	C	LPPRC_HUMAN	LRPPRC	0	2	0	8
HA	without	C	LYN_HUMAN	LYN	0	10	0	20
HA	without	C	MAGD1_HUMAN	MAGED1	2	4	0.96	0
HA	without	C	MAGD2_HUMAN	MAGED2	9	6	0.98	2
HA	without	C	MARCS_HUMAN	MARCKS	0	1	0	6
HA	without	C	SYMC_HUMAN	MARS	6	1	0.47	3
HA	without	C	MATR3_HUMAN	MATR3	5	1	0.46	8
HA	without	C	MLF2_HUMAN	MLF2	1	1	0	0
HA	without	C	AF1Q_HUMAN	MLLT11	0	1	0	0
HA	without	C	MMS19_HUMAN	MMS19	4	0	0.5	1
HA	without	C	MOGS_HUMAN	MOGS	1	0	0	0
HA	without	C	MOSC1_HUMAN	MOSC1	0	1	0	0
HA	without	C	MSH6_HUMAN	MSH6	9	0	0.5	1
HA	without	C	MSI1H_HUMAN	MSI1	4	1	0.5	2
HA	without	C	ATP6_HUMAN	MT-ATP6	1	0	0	1
HA	without	C	COX2_HUMAN	MT-CO2	1	0	0	0
HA	without	C	LYRIC_HUMAN	MTDH	1	0	0	0
HA	without	C	MBB1A_HUMAN	MYBBP1A	15	1	0.5	3
HA	without	C	MYH11_HUMAN	MYH11	0	5	0	22
HA	without	C	MYH14_HUMAN	MYH14	0	12	0	23
HA	without	C	MYH9_HUMAN	MYH9	0	74	0	23
HA	without	C	MYL1_HUMAN	MYL1	0	2	0.46	0
HA	without	C	ML12B_HUMAN	MYL12B	0	6	0.25	12
HA	without	C	MYL6_HUMAN	MYL6	0	5	0	20
HA	without	C	MYL6B_HUMAN	MYL6B	1	1	0	22
HA	without	C	MYL9_HUMAN	MYL9	0	5	0.5	1
HA	without	C	MYO1A_HUMAN	MYO1A	0	1	0	20
HA	without	C	MYO1B_HUMAN	MYO1B	0	16	0	21
HA	without	C	MYO1C_HUMAN	MYO1C	1	32	0	23
HA	without	C	MYO1D_HUMAN	MYO1D	0	2	0	13
HA	without	C	MYO1E_HUMAN	MYO1E	0	5	0	18
HA	without	C	E7EW20_HUMAN	MYO6	0	35	0.5	4
HA	without	C	NP1L1_HUMAN	NAP1L1	1	2	0.04	11
HA	without	C	NP1L4_HUMAN	NAP1L4	0	2	0.3	4
HA	without	C	CNDG2_HUMAN	NCAPG2	4	0	0.5	0
HA	without	C	NUCL_HUMAN	NCL	0	7	0	18
HA	without	C	NDUAB_HUMAN	NDUFA11	1	0	0	0
HA	without	C	NDUA4_HUMAN	NDUFA4	1	0	0	0
HA	without	C	F8WAS3_HUMAN	NDUFA5	1	0	0	0
HA	without	C	E9PKL8_HUMAN	NDUFS3	1	0	0	0
HA	without	C	NDUS7_HUMAN	NDUFS7	1	0	0	0
HA	without	C	NDUS8_HUMAN	NDUFS8	1	0	0	0
HA	without	C	NOL9_HUMAN	NOL9	1	0	0	0
HA	without	C	NOM1_HUMAN	NOM1	5	0	0.5	0
HA	without	C	NOP56_HUMAN	NOP56	5	3	0.91	3
HA	without	C	NOP58_HUMAN	NOP58	8	5	1	0
HA	without	C	PSA_HUMAN	NPEPPS	3	0	0.33	3
HA	without	C	NPM_HUMAN	NPM1	0	2	0	19
HA	without	C	COT1_HUMAN	NR2F1	1	1	0	0
HA	without	C	NUBP2_HUMAN	NUBP2	1	0	0	0
HA	without	C	NUP93_HUMAN	NUP93	8	1	0.5	2
HA	without	C	OAT_HUMAN	OAT	2	0	0.48	1
HA	without	C	CRCM1_HUMAN	ORAI1	2	1	0.46	0
HA	without	C	PABP1_HUMAN	PABPC1	0	1	0	14
HA	without	C	PACN3_HUMAN	PACSIN3	0	5	0.19	9
HA	without	C	PHAG1_HUMAN	PAG1	0	1	0	0
HA	without	C	PALM_HUMAN	PALM	0	2	0.01	11
HA	without	C	PCBP1_HUMAN	PCBP1	1	0	0	0
HA	without	C	PCBP2_HUMAN	PCBP2	2	2	0.59	3
HA	without	C	PCNA_HUMAN	PCNA	6	0	0.44	6
HA	without	C	ODPB_HUMAN	PDHB	3	0	0.15	8
HA	without	C	PDK3_HUMAN	PDK3	1	0	0	0
HA	without	C	PELO_HUMAN	PELO	1	0	0	0
HA	without	C	PEX3_HUMAN	PEX3	1	2	0.46	0
HA	without	C	K6PL_HUMAN	PFKL	1	0	0	1
HA	without	C	K6PP_HUMAN	PFKP	7	4	0.97	1
HA	without	C	PGAM2_HUMAN	PGAM2	0	1	0	0
HA	without	C	PGAM5_HUMAN	PGAM5	3	1	0.32	4
HA	without	C	PHB_HUMAN	PHB	0	2	0	12
HA	without	C	PHB2_HUMAN	PHB2	1	1	0	11
HA	without	C	SERA_HUMAN	PHGDH	9	4	0	13
HA	without	C	J3KN10_HUMAN	PI4KA	0	1	0	0
HA	without	C	P85B_HUMAN	PIK3R2	1	0	0	0
HA	without	C	KPYR_HUMAN	PKLR	0	1	0	4
HA	without	C	PLCD3_HUMAN	PLCD3	0	1	0	1
HA	without	C	PKHG4_HUMAN	PLEKHG4	2	0	0.46	0
HA	without	C	PNKD_HUMAN	PNKD	0	2	0.46	0
HA	without	C	DPOD3_HUMAN	POLD3	1	0	0	0
HA	without	C	2AAA_HUMAN	PPP2R1A	0	1	0	9
HA	without	C	PRDX1_HUMAN	PRDX1	3	2	0	24
HA	without	C	KAP0_HUMAN	PRKAR1A	0	1	0	0
HA	without	C	GLU2B_HUMAN	PRKCSH	0	1	0	3
HA	without	C	PRKDC_HUMAN	PRKDC	54	21	0.99	11
HA	without	C	ANM5_HUMAN	PRMT5	12	15	0	9
HA	without	C	PRP31_HUMAN	PRPF31	0	1	0	6
HA	without	C	PRP39_HUMAN	PRPF39	0	1	0	0
HA	without	C	PRP6_HUMAN	PRPF6	1	0	0	0
HA	without	C	PRP8_HUMAN	PRPF8	5	0	0.5	3
HA	without	C	PROL4_HUMAN	PRR4	1	0	0	0
HA	without	C	H0YLS6_HUMAN	PSMA4	0	1	0	0
HA	without	C	PSB2_HUMAN	PSMB2	2	0	0.46	0
HA	without	C	H0YJM8_HUMAN	PSMB5	0	1	0	0
HA	without	C	PRS4_HUMAN	PSMC1	1	1	0	3
HA	without	C	PRS7_HUMAN	PSMC2	1	1	0	3
HA	without	C	PRS8_HUMAN	PSMC5	1	0	0	3
HA	without	C	H7C1H2_HUMAN	PSMD2	2	1	0.46	0
HA	without	C	PSMD3_HUMAN	PSMD3	0	3	0.24	4
HA	without	C	PTBP1_HUMAN	PTBP1	0	1	0	12
HA	without	C	PTSS1_HUMAN	PTDSS1	2	1	0.46	0
HA	without	C	HACD3_HUMAN	PTPLAD1	6	3	0.99	0
HA	without	C	PTPM1_HUMAN	PTPMT1	1	0	0	0
HA	without	C	F5H1B2_HUMAN	PUS1	1	0	0	0
HA	without	C	QPCTL_HUMAN	QPCTL	2	2	0.92	0
HA	without	C	RAB1A_HUMAN	RAB1A	0	1	0	6
HA	without	C	RAP1B_HUMAN	RAP1B	1	0	0	1
HA	without	C	RAP2C_HUMAN	RAP2C	0	2	0.07	8
HA	without	C	SYRC_HUMAN	RARS	1	0	0	3
HA	without	C	SYRM_HUMAN	RARS2	1	0	0	0
HA	without	C	RBBP4_HUMAN	RBBP4	1	0	0	1
HA	without	C	RBM39_HUMAN	RBM39	4	5	0.76	3
HA	without	C	RBM9_HUMAN	RBM9	4	5	1	0
HA	without	C	HNRGT_HUMAN	RBMXL2	0	1	0	3
HA	without	C	RCL1_HUMAN	RCL1	1	0	0	1
HA	without	C	A8MXP8_HUMAN	RCN2	1	2	0.46	0
HA	without	C	RFC3_HUMAN	RFC3	2	0	0.46	0
HA	without	C	RFC5_HUMAN	RFC5	4	0	0.5	0
HA	without	C	B4DS49_HUMAN	RIF1	1	0	0	0
HA	without	C	RIOK1_HUMAN	RIOK1	1	0	0	5
HA	without	C	RN160_HUMAN	RNF160	1	0	0	0
HA	without	C	RN219_HUMAN	RNF219	0	1	0	2
HA	without	C	MAPIP_HUMAN	ROBLD3	0	2	0.48	1
HA	without	C	XRP2_HUMAN	RP2	0	3	0.01	12
HA	without	C	RFA1_HUMAN	RPA1	0	10	0	23
HA	without	C	RL10A_HUMAN	RPL10A	2	1	0.08	9
HA	without	C	RL11_HUMAN	RPL11	2	2	0	18
HA	without	C	RL18_HUMAN	RPL18	2	2	0	15
HA	without	C	RL23_HUMAN	RPL23	2	1	0.13	7
HA	without	C	RL23A_HUMAN	RPL23A	0	2	0.01	11
HA	without	C	RL24_HUMAN	RPL24	4	1	0.03	17
HA	without	C	RL3_HUMAN	RPL3	0	1	0	14
HA	without	C	RL38_HUMAN	RPL38	1	0	0	2
HA	without	C	RL4_HUMAN	RPL4	0	3	0	14
HA	without	C	RL7_HUMAN	RPL7	0	2	0	21
HA	without	C	RL7A_HUMAN	RPL7A	0	1	0	17
HA	without	C	RL8_HUMAN	RPL8	1	1	0	17
HA	without	C	RLA0_HUMAN	RPLP0	3	3	0	19
HA	without	C	RLA1_HUMAN	RPLP1	0	1	0	11
HA	without	C	RPN1_HUMAN	RPN1	8	3	0.52	12
HA	without	C	RPN2_HUMAN	RPN2	2	0	0.09	7
HA	without	C	RS14_HUMAN	RPS14	0	1	0	16
HA	without	C	RS16_HUMAN	RPS16	1	0	0	14
HA	without	C	RS17_HUMAN	RPS17	0	1	0	3
HA	without	C	RS18_HUMAN	RPS18	2	3	0	19
HA	without	C	RS2_HUMAN	RPS2	5	2	0.01	14
HA	without	C	RS25_HUMAN	RPS25	1	0	0	7
HA	without	C	RS3_HUMAN	RPS3	0	2	0	18
HA	without	C	RS4X_HUMAN	RPS4X	1	1	0	15
HA	without	C	RS6_HUMAN	RPS6	0	2	0.01	8
HA	without	C	RSPRY_HUMAN	RSPRY1	0	2	0.09	7
HA	without	C	RUVB1_HUMAN	RUVBL1	3	3	0.07	10
HA	without	C	RUVB2_HUMAN	RUVBL2	0	3	0.01	13
HA	without	C	SAM50_HUMAN	SAMM50	1	0	0	0
HA	without	C	SARM1_HUMAN	SARM1	0	1	0	0
HA	without	C	SCAM3_HUMAN	SCAMP3	5	1	0.5	0
HA	without	C	ACOD_HUMAN	SCD	0	1	0	0
HA	without	C	SCFD1_HUMAN	SCFD1	1	0	0	2
HA	without	C	SCO2_HUMAN	SCO2	1	0	0	0
HA	without	C	SCRIB_HUMAN	SCRIB	0	1	0	6
HA	without	C	CAB45_HUMAN	SDF4	0	3	0.49	0
HA	without	C	DHSB_HUMAN	SDHB	1	0	0	0
HA	without	C	S61A1_HUMAN	SEC61A1	4	0	0.5	0
HA	without	C	S61A2_HUMAN	SEC61A2	1	0	0	0
HA	without	C	CBG_HUMAN	SERPINA6	1	0	0	0
HA	without	C	SPB3_HUMAN	SERPINB3	0	1	0	0
HA	without	C	SFRS7_HUMAN	SFRS7	0	1	0	2
HA	without	C	SFXN1_HUMAN	SFXN1	6	0	0.49	2
HA	without	C	SFXN2_HUMAN	SFXN2	5	0	0.5	0
HA	without	C	SFXN3_HUMAN	SFXN3	1	0	0	0
HA	without	C	SFXN4_HUMAN	SFXN4	1	0	0	0
HA	without	C	MOT1_HUMAN	SLC16A1	6	7	1	1
HA	without	C	EAA1_HUMAN	SLC1A3	1	0	0	0
HA	without	C	AAAT_HUMAN	SLC1A5	7	2	0.59	9
HA	without	C	TXTP_HUMAN	SLC25A1	12	10	1	0
HA	without	C	DIC_HUMAN	SLC25A10	3	0	0.49	0
HA	without	C	M2OM_HUMAN	SLC25A11	11	5	1	4
HA	without	C	CMC1_HUMAN	SLC25A12	6	5	0.98	5
HA	without	C	CMC2_HUMAN	SLC25A13	26	22	1	8
HA	without	C	TPC_HUMAN	SLC25A19	4	0	0.5	0
HA	without	C	GHC1_HUMAN	SLC25A22	3	3	0.99	0
HA	without	C	MPCP_HUMAN	SLC25A3	16	14	1	13
HA	without	C	S2533_HUMAN	SLC25A33	1	0	0	0
HA	without	C	ADT1_HUMAN	SLC25A4	4	1	0.09	13
HA	without	C	ADT2_HUMAN	SLC25A5	19	28	0.99	20
HA	without	C	ADT3_HUMAN	SLC25A6	7	8	0.99	10
HA	without	C	S27A4_HUMAN	SLC27A4	3	2	0.96	0
HA	without	C	GTR4_HUMAN	SLC2A4	0	1	0	0
HA	without	C	S39A7_HUMAN	SLC39A7	1	0	0	0
HA	without	C	SC5A6_HUMAN	SLC5A6	1	0	0	0
HA	without	C	LAT1_HUMAN	SLC7A5	0	1	0	0
HA	without	C	SMC4_HUMAN	SMC4	2	0	0.46	0
HA	without	C	SNP23_HUMAN	SNAP23	0	3	0.39	5
HA	without	C	SND1_HUMAN	SND1	0	1	0	6
HA	without	C	U520_HUMAN	SNRNP200	2	0	0.48	2
HA	without	C	SPNS1_HUMAN	SPNS1	0	1	0	0
HA	without	C	SPTB2_HUMAN	SPTBN1	0	2	0.01	10
HA	without	C	SPTC1_HUMAN	SPTLC1	0	1	0	0
HA	without	C	SSBP_HUMAN	SSBP1	0	1	0	13
HA	without	C	SSRA_HUMAN	SSR1	3	2	0.96	0
HA	without	C	SSRG_HUMAN	SSR3	1	0	0	1
HA	without	C	SSRD_HUMAN	SSR4	5	1	0.5	4
HA	without	C	STK38_HUMAN	STK38	8	8	0	9
HA	without	C	STT3A_HUMAN	STT3A	6	1	0.5	0
HA	without	C	STX17_HUMAN	STX17	1	0	0	0
HA	without	C	SURF4_HUMAN	SURF4	2	0	0.36	2
HA	without	C	SV2A_HUMAN	SV2A	0	1	0	0
HA	without	C	SNG1_HUMAN	SYNGR1	1	0	0	0
HA	without	C	SYPL1_HUMAN	SYPL1	1	0	0	0
HA	without	C	SYT7_HUMAN	SYT7	0	2	0.48	2
HA	without	C	RBP56_HUMAN	TAF15	0	3	0.04	12
HA	without	C	SYTC2_HUMAN	TARSL2	1	0	0	0
HA	without	C	TBC9B_HUMAN	TBC1D9B	2	1	0.48	2
HA	without	C	TBCD_HUMAN	TBCD	1	0	0	1
HA	without	C	TBP_HUMAN	TBP	2	1	0.46	0
HA	without	C	TCRG1_HUMAN	TCERG1	1	0	0	0
HA	without	C	TCPA_HUMAN	TCP1	4	1	0	18
HA	without	C	TELO2_HUMAN	TELO2	7	3	0.99	0
HA	without	C	TFAM_HUMAN	TFAM	0	1	0	0
HA	without	C	TFB2M_HUMAN	TFB2M	2	0	0.46	0
HA	without	C	TI17B_HUMAN	TIMM17B	1	0	0	0
HA	without	C	TIM23_HUMAN	TIMM23	3	2	0.98	1
HA	without	C	TIM44_HUMAN	TIMM44	1	0	0	0
HA	without	C	TIM50_HUMAN	TIMM50	5	2	0.86	3
HA	without	C	TM9S1_HUMAN	TM9SF1	1	0	0	0
HA	without	C	TM9S3_HUMAN	TM9SF3	2	0	0.46	0
HA	without	C	TMCO1_HUMAN	TMCO1	4	0	0.5	0
HA	without	C	TMEDA_HUMAN	TMED10	1	0	0	0
HA	without	C	TM109_HUMAN	TMEM109	1	3	0.5	1
HA	without	C	TM165_HUMAN	TMEM165	0	1	0	1
HA	without	C	TMM33_HUMAN	TMEM33	5	1	0.49	1
HA	without	C	E5RI07_HUMAN	TNPO1	0	1	0	0
HA	without	C	TNPO3_HUMAN	TNPO3	4	0	0.34	1
HA	without	C	TOLIP_HUMAN	TOLLIP	0	1	0	16
HA	without	C	TOM1_HUMAN	TOM1	0	10	0	23
HA	without	C	TM1L2_HUMAN	TOM1L2	0	1	0	12
HA	without	C	P5I11_HUMAN	TP53I11	1	0	0	0
HA	without	C	TPIS_HUMAN	TPI1	0	2	0.01	8
HA	without	C	D9YZV2_HUMAN	TPM1	0	14	0.5	3
HA	without	C	Q5VU59_HUMAN	TPM3	0	9	0.47	7
HA	without	C	K7EP68_HUMAN	TPM4	0	7	0.5	0
HA	without	C	TIF1B_HUMAN	TRIM28	0	1	0	15
HA	without	C	PCH2_HUMAN	TRIP13	2	2	0.92	1
HA	without	C	RO60_HUMAN	TROVE2	8	1	0.5	3
HA	without	C	TTC27_HUMAN	TTC27	3	0	0.49	0
HA	without	C	TTLL3_HUMAN	TTLL3	2	4	0	13
HA	without	C	F8W0F6_HUMAN	TUBA1A	1	1	0	0
HA	without	C	TBA1C_HUMAN	TUBA1C	5	17	0.18	17
HA	without	C	TBA3C_HUMAN	TUBA3D	1	0	0	1
HA	without	C	TBA4A_HUMAN	TUBA4A	23	33	0.99	17
HA	without	C	TBA4B_HUMAN	TUBA4B	1	1	0	6
HA	without	C	TBB5_HUMAN	TUBB	8	24	0.47	27
HA	without	C	TBB1_HUMAN	TUBB1	8	14	0.4	26
HA	without	C	TBB2A_HUMAN	TUBB2A	9	10	0	12
HA	without	C	TBB2B_HUMAN	TUBB2B	1	1	0	1
HA	without	C	TBB2C_HUMAN	TUBB2C	25	55	0.5	17
HA	without	C	TBB3_HUMAN	TUBB3	2	4	0	11
HA	without	C	TBB4_HUMAN	TUBB4	5	4	0.5	1
HA	without	C	TBB4Q_HUMAN	TUBB4Q	0	1	0	1
HA	without	C	K7EK43_HUMAN	TUBB6	8	6	1	0
HA	without	C	GCP2_HUMAN	TUBGCP2	7	2	0.98	1
HA	without	C	GCP3_HUMAN	TUBGCP3	2	1	0.46	0
HA	without	C	GCP4_HUMAN	TUBGCP4	3	0	0.49	0
HA	without	C	THIO_HUMAN	TXN	0	2	0.05	9
HA	without	C	UBA1_HUMAN	UBA1	0	3	0	14
HA	without	C	UBAC2_HUMAN	UBAC2	0	1	0	0
HA	without	C	UBIQ_HUMAN	UBC	5	10	0	15
HA	without	C	UB2G2_HUMAN	UBE2G2	1	0	0	0
HA	without	C	UBE3C_HUMAN	UBE3C	1	0	0	0
HA	without	C	UBR4_HUMAN	UBR4	1	0	0	0
HA	without	C	UBTD1_HUMAN	UBTD1	0	1	0	0
HA	without	C	UMPS_HUMAN	UMPS	3	0	0.5	2
HA	without	C	QCR2_HUMAN	UQCRC2	3	0	0.49	0
HA	without	C	UCRI_HUMAN	UQCRFS1	3	0	0.49	0
HA	without	C	URB2_HUMAN	URB2	1	0	0	0
HA	without	C	USMG5_HUMAN	USMG5	1	0	0	0
HA	without	C	UT14C_HUMAN	UTP14C	0	1	0	0
HA	without	C	TERA_HUMAN	VCP	3	7	0	13
HA	without	C	VDAC2_HUMAN	VDAC2	4	2	0.41	5
HA	without	C	VDAC3_HUMAN	VDAC3	1	0	0	1
HA	without	C	VIME_HUMAN	VIM	0	7	0.01	17
HA	without	C	MEP50_HUMAN	WDR77	2	0	0	5
HA	without	C	XPO1_HUMAN	XPO1	12	2	0.35	3
HA	without	C	XPO5_HUMAN	XPO5	6	1	0.4	2
HA	without	C	XPOT_HUMAN	XPOT	10	4	1	2
HA	without	C	XRCC5_HUMAN	XRCC5	0	1	0	8
HA	without	C	H0Y449_HUMAN	YBX1	0	2	0.46	0
HA	without	C	YES_HUMAN	YES1	0	2	0	20
HA	without	C	YIPF5_HUMAN	YIPF5	1	0	0	1
HA	without	C	YMEL1_HUMAN	YME1L1	0	1	0	0
HA	without	C	YTHD2_HUMAN	YTHDF2	1	0	0	2
HA	without	C	1433B_HUMAN	YWHAB	0	2	0.09	5
HA	without	C	1433G_HUMAN	YWHAG	0	2	0.18	6
HA	without	C	1433Z_HUMAN	YWHAZ	0	1	0	8
HA	without	C	ZN281_HUMAN	ZNF281	0	1	0	0
HA	without	C	ZWILC_HUMAN	ZWILCH	1	0	0	0
HA	with	C	ABCB6_HUMAN	ABCB6	0	1	0	0
HA	with	C	ACTS_HUMAN	ACTA1	1	0	0	1
HA	with	C	ACTA_HUMAN	ACTA2	14	48	0	27
HA	with	C	ACTB_HUMAN	ACTB	10	99	0	27
HA	with	C	ACTBL_HUMAN	ACTBL2	16	42	0	26
HA	with	C	ACTN1_HUMAN	ACTN1	4	8	0	19
HA	with	C	ACTN4_HUMAN	ACTN4	5	11	0	13
HA	with	C	ACTZ_HUMAN	ACTR1A	0	1	0	3
HA	with	C	ARP2_HUMAN	ACTR2	19	38	0	21
HA	with	C	ARP3_HUMAN	ACTR3	15	43	0	21
HA	with	C	ARP3B_HUMAN	ACTR3B	9	14	0	19
HA	with	C	DSRAD_HUMAN	ADAR	0	2	0.48	1
HA	with	C	AGK_HUMAN	AGK	1	0	0	0
HA	with	C	SAHH_HUMAN	AHCY	0	1	0	5
HA	with	C	AIFM1_HUMAN	AIFM1	6	5	0.51	9
HA	with	C	AKP8L_HUMAN	AKAP8L	0	1	0	1
HA	with	C	AL3A2_HUMAN	ALDH3A2	0	3	0.49	0
HA	with	C	ALDOA_HUMAN	ALDOA	0	1	0	9
HA	with	C	ALG1_HUMAN	ALG1	2	0	0.46	0
HA	with	C	AMFR_HUMAN	AMFR	0	1	0	0
HA	with	C	COPD_HUMAN	ARCN1	2	1	0.48	1
HA	with	C	ARMC6_HUMAN	ARMC6	0	1	0	0
HA	with	C	ARC1A_HUMAN	ARPC1A	9	13	0	20
HA	with	C	ARC1B_HUMAN	ARPC1B	8	12	0.17	18
HA	with	C	ARPC2_HUMAN	ARPC2	24	27	0	20
HA	with	C	ARPC3_HUMAN	ARPC3	6	9	0	19
HA	with	C	ARPC4_HUMAN	ARPC4	4	2	0	20
HA	with	C	ARPC5_HUMAN	ARPC5	10	18	0	18
HA	with	C	ARP5L_HUMAN	ARPC5L	5	12	0	16
HA	with	C	ATD3A_HUMAN	ATAD3A	1	2	0.34	1
HA	with	C	ATD3B_HUMAN	ATAD3B	2	4	0.47	2
HA	with	C	AT1A1_HUMAN	ATP1A1	11	13	0.94	14
HA	with	C	AT1A2_HUMAN	ATP1A2	4	3	0.95	2
HA	with	C	AT1B3_HUMAN	ATP1B3	1	1	0	5
HA	with	C	AT2A1_HUMAN	ATP2A1	2	1	0.48	1
HA	with	C	AT2A2_HUMAN	ATP2A2	2	5	0.41	4
HA	with	C	AT2A3_HUMAN	ATP2A3	0	3	0.49	0
HA	with	C	ATPA_HUMAN	ATP5A1	13	18	0.04	19
HA	with	C	ATPB_HUMAN	ATP5B	12	10	0	19
HA	with	C	ATPG_HUMAN	ATP5C1	4	1	0.5	2
HA	with	C	ATPK_HUMAN	ATP5J2	3	2	0.95	0
HA	with	C	ATPO_HUMAN	ATP5O	1	0	0	3
HA	with	C	VATH_HUMAN	ATP6V1H	0	1	0	0
HA	with	C	ATX10_HUMAN	ATXN10	0	3	0.49	0
HA	with	C	AUP1_HUMAN	AUP1	1	3	0.49	0
HA	with	C	BLK_HUMAN	BLK	1	0	0	1
HA	with	C	BASI_HUMAN	BSG	3	3	0.51	4
HA	with	C	CK059_HUMAN	C11orf59	2	1	0.04	8
HA	with	C	C1QBP_HUMAN	C1QBP	1	0	0	10
HA	with	C	CT004_HUMAN	C20orf4	0	2	0.46	0
HA	with	C	PYR1_HUMAN	CAD	1	5	0.42	2
HA	with	C	CALM_HUMAN	CALM1	3	5	0.19	9
HA	with	C	CAND1_HUMAN	CAND1	2	2	0.96	1
HA	with	C	CALX_HUMAN	CANX	5	5	0.59	7
HA	with	C	CAZA1_HUMAN	CAPZA1	2	4	0	17
HA	with	C	B1AK87_HUMAN	CAPZB	1	3	0.49	0
HA	with	C	CARM1_HUMAN	CARM1	0	1	0	0
HA	with	C	CCD50_HUMAN	CCDC50	0	1	0	1
HA	with	C	CCYL1_HUMAN	CCNYL1	0	1	0	4
HA	with	C	TCPB_HUMAN	CCT2	0	1	0	18
HA	with	C	TCPG_HUMAN	CCT3	1	0	0	14
HA	with	C	TCPE_HUMAN	CCT5	2	0	0	21
HA	with	C	TCPQ_HUMAN	CCT8	2	2	0	14
HA	with	C	BORG5_HUMAN	CDC42EP1	2	4	0.95	0
HA	with	C	CDIPT_HUMAN	CDIPT	3	5	0.99	0
HA	with	C	CECR5_HUMAN	CECR5	2	0	0.46	0
HA	with	C	CEPT1_HUMAN	CEPT1	0	1	0	0
HA	with	C	COF1_HUMAN	CFL1	2	1	0	11
HA	with	C	COF2_HUMAN	CFL2	0	1	0	7
HA	with	C	CHCH3_HUMAN	CHCHD3	0	3	0.49	0
HA	with	C	CHP1_HUMAN	CHP1	1	1	0	0
HA	with	C	KCRB_HUMAN	CKB	1	0	0	10
HA	with	C	ICLN_HUMAN	CLNS1A	1	0	0	8
HA	with	C	COPA_HUMAN	COPA	0	4	0.06	7
HA	with	C	COPB_HUMAN	COPB1	1	2	0.28	2
HA	with	C	COPB2_HUMAN	COPB2	0	3	0.08	9
HA	with	C	COPE_HUMAN	COPE	0	3	0.49	0
HA	with	C	COR1C_HUMAN	CORO1C	0	1	0	11
HA	with	C	CPNE8_HUMAN	CPNE8	0	1	0	10
HA	with	C	DBPA_HUMAN	CSDA	0	2	0	25
HA	with	C	XPO2_HUMAN	CSE1L	0	1	0	2
HA	with	C	SRC8_HUMAN	CTTN	18	48	0	20
HA	with	C	CY24A_HUMAN	CYBA	0	2	0.46	0
HA	with	C	DREB_HUMAN	DBN1	2	11	0	19
HA	with	C	DCTN2_HUMAN	DCTN2	0	1	0	6
HA	with	C	OST48_HUMAN	DDOST	2	1	0.28	2
HA	with	C	DDX3X_HUMAN	DDX3X	0	3	0	20
HA	with	C	DDX5_HUMAN	DDX5	1	2	0	16
HA	with	C	DERL2_HUMAN	DERL2	0	1	0	0
HA	with	C	DHCR7_HUMAN	DHCR7	3	0	0.49	0
HA	with	C	DHX9_HUMAN	DHX9	0	2	0	12
HA	with	C	DLDH_HUMAN	DLD	1	0	0	10
HA	with	C	DNJA1_HUMAN	DNAJA1	3	8	0.81	7
HA	with	C	DNJA2_HUMAN	DNAJA2	4	5	1	1
HA	with	C	DNJA3_HUMAN	DNAJA3	4	1	0.5	3
HA	with	C	DJB11_HUMAN	DNAJB11	0	2	0.48	2
HA	with	C	DNJB6_HUMAN	DNAJB6	5	6	1	0
HA	with	C	DPM1_HUMAN	DPM1	1	3	0.5	1
HA	with	C	DYHC1_HUMAN	DYNC1H1	0	2	0.35	4
HA	with	C	DC1L1_HUMAN	DYNC1LI1	0	1	0	0
HA	with	C	EF1A1_HUMAN	EEF1A1	3	5	0	21
HA	with	C	EF1A2_HUMAN	EEF1A2	4	3	0	13
HA	with	C	EF1B_HUMAN	EEF1B2	1	0	0	8
HA	with	C	EF1G_HUMAN	EEF1G	2	2	0	14
HA	with	C	EF2_HUMAN	EEF2	0	1	0	21
HA	with	C	EI24_HUMAN	EI24	1	0	0	0
HA	with	C	IF4A1_HUMAN	EIF4A1	1	0	0	12
HA	with	C	EMD_HUMAN	EMD	6	8	1	1
HA	with	C	ENOA_HUMAN	ENO1	2	1	0	14
HA	with	C	ETFA_HUMAN	ETFA	0	1	0	0
HA	with	C	EWS_HUMAN	EWSR1	0	1	0	10
HA	with	C	F134C_HUMAN	FAM134C	0	1	0	2
HA	with	C	ESYT2_HUMAN	FAM62B	4	7	0.95	0
HA	with	C	FANCI_HUMAN	FANCI	5	8	1	0
HA	with	C	FACR1_HUMAN	FAR1	5	3	0.99	0
HA	with	C	SYFA_HUMAN	FARSA	0	1	0	1
HA	with	C	FAS_HUMAN	FASN	0	2	0	13
HA	with	C	FBX30_HUMAN	FBXO30	0	1	0	3
HA	with	C	FKBP8_HUMAN	FKBP8	0	2	0.46	0
HA	with	C	FLNC_HUMAN	FLNC	0	1	0	4
HA	with	C	FUCO2_HUMAN	FUCA2	0	1	0	0
HA	with	C	FUS_HUMAN	FUS	0	1	0	12
HA	with	C	G3P_HUMAN	GAPDH	1	1	0	17
HA	with	C	GAR1_HUMAN	GAR1	3	0	0.49	1
HA	with	C	GCN1L_HUMAN	GCN1L1	1	1	0	1
HA	with	C	VKGC_HUMAN	GGCX	0	3	0.49	0
HA	with	C	GNA13_HUMAN	GNA13	0	1	0	16
HA	with	C	GNA14_HUMAN	GNA14	2	0	0.17	3
HA	with	C	GNAI1_HUMAN	GNAI1	2	0	0	17
HA	with	C	GNAI2_HUMAN	GNAI2	6	0	0	22
HA	with	C	GNAI3_HUMAN	GNAI3	6	5	0	19
HA	with	C	GNAL_HUMAN	GNAL	1	1	0	13
HA	with	C	GNAO_HUMAN	GNAO1	2	0	0.01	17
HA	with	C	GNAS1_HUMAN	GNAS	1	2	0	13
HA	with	C	GBB2_HUMAN	GNB2	4	3	0.13	6
HA	with	C	GBG12_HUMAN	GNG12	2	1	0	18
HA	with	C	GELS_HUMAN	GSN	2	4	0	23
HA	with	C	H1FOO_HUMAN	H1FOO	0	1	0	0
HA	with	C	ECHA_HUMAN	HADHA	0	1	0	5
HA	with	C	ECHB_HUMAN	HADHB	0	2	0.46	0
HA	with	C	HAUS6_HUMAN	HAUS6	0	1	0	0
HA	with	C	HAX1_HUMAN	HAX1	2	4	0.95	0
HA	with	C	HEAT1_HUMAN	HEATR1	0	3	0.5	1
HA	with	C	H2A1B_HUMAN	HIST1H2AB	0	1	0	3
HA	with	C	1B07_HUMAN	HLA-B	0	2	0.46	0
HA	with	C	F8W646_HUMAN	HNRNPA1	1	0	0	0
HA	with	C	ROA2_HUMAN	HNRNPA2B1	0	1	0	17
HA	with	C	B4DTC3_HUMAN	HNRNPD	0	1	0	0
HA	with	C	HNRPF_HUMAN	HNRNPF	8	10	0.64	20
HA	with	C	HNRH1_HUMAN	HNRNPH1	2	3	0	25
HA	with	C	HNRPM_HUMAN	HNRNPM	1	6	0	18
HA	with	C	HNRPU_HUMAN	HNRNPU	8	9	0	27
HA	with	C	DHB12_HUMAN	HSD17B12	2	3	0.98	2
HA	with	C	HS90A_HUMAN	HSP90AA1	3	3	0	24
HA	with	C	HS902_HUMAN	HSP90AA2	2	1	0	14
HA	with	C	HS90B_HUMAN	HSP90AB1	3	2	0	17
HA	with	C	HSP71_HUMAN	HSPA1A	6	12	0	27
HA	with	C	HS71L_HUMAN	HSPA1L	8	10	0	27
HA	with	C	HSP74_HUMAN	HSPA4	0	5	0	11
HA	with	C	GRP78_HUMAN	HSPA5	11	22	0	27
HA	with	C	HSP77_HUMAN	HSPA7	2	1	0	17
HA	with	C	HSP7C_HUMAN	HSPA8	23	27	0	27
HA	with	C	GRP75_HUMAN	HSPA9	6	13	0	26
HA	with	C	CH60_HUMAN	HSPD1	5	7	0	23
HA	with	C	ILF2_HUMAN	ILF2	1	0	0	8
HA	with	C	C9J406_HUMAN	IMMT	1	5	0.5	0
HA	with	C	IPO4_HUMAN	IPO4	7	1	0.5	3
HA	with	C	IPO8_HUMAN	IPO8	1	1	0	3
HA	with	C	IPO9_HUMAN	IPO9	0	1	0	1
HA	with	C	IQGA1_HUMAN	IQGAP1	0	2	0	8
HA	with	C	IRS4_HUMAN	IRS4	6	7	0.01	15
HA	with	C	SYK_HUMAN	KARS	0	1	0	4
HA	with	C	KATL2_HUMAN	KATNAL2	0	1	0	2
HA	with	C	KIF11_HUMAN	KIF11	0	49	0	21
HA	with	C	IMA2_HUMAN	KPNA2	0	4	0	17
HA	with	C	IMB1_HUMAN	KPNB1	1	1	0	13
HA	with	C	LBR_HUMAN	LBR	5	3	0.93	5
HA	with	C	LDHA_HUMAN	LDHA	2	1	0.03	6
HA	with	C	LIMA1_HUMAN	LIMA1	1	3	0	14
HA	with	C	LMNB1_HUMAN	LMNB1	0	1	0	7
HA	with	C	PCAT1_HUMAN	LPCAT1	4	3	1	1
HA	with	C	PCAT2_HUMAN	LPCAT2	0	4	0.5	0
HA	with	C	LPCT4_HUMAN	LPCAT4	0	1	0	0
HA	with	C	LGAT1_HUMAN	LPGAT1	0	1	0	0
HA	with	C	LYN_HUMAN	LYN	4	2	0	20
HA	with	C	MD2L1_HUMAN	MAD2L1	3	0	0.49	0
HA	with	C	MAGD1_HUMAN	MAGED1	0	2	0.46	0
HA	with	C	MAGD2_HUMAN	MAGED2	4	2	0.74	2
HA	with	C	MA1B1_HUMAN	MAN1B1	0	1	0	0
HA	with	C	MPKS1_HUMAN	MAPKSP1	1	0	0	0
HA	with	C	SYMC_HUMAN	MARS	0	2	0.22	3
HA	with	C	MATR3_HUMAN	MATR3	0	2	0.1	8
HA	with	C	CRCM_HUMAN	MCC	0	3	0.49	0
HA	with	C	MICA1_HUMAN	MICAL1	0	1	0	0
HA	with	C	MLF2_HUMAN	MLF2	0	1	0	0
HA	with	C	AF1Q_HUMAN	MLLT11	0	1	0	0
HA	with	C	MOSC1_HUMAN	MOSC1	0	1	0	0
HA	with	C	ATP6_HUMAN	MT-ATP6	1	0	0	1
HA	with	C	COX2_HUMAN	MT-CO2	1	0	0	0
HA	with	C	MBB1A_HUMAN	MYBBP1A	0	3	0.4	3
HA	with	C	MYCBP_HUMAN	MYCBP	1	0	0	0
HA	with	C	MYH11_HUMAN	MYH11	0	4	0	22
HA	with	C	MYH14_HUMAN	MYH14	0	7	0	23
HA	with	C	MYH9_HUMAN	MYH9	11	42	0	23
HA	with	C	ML12B_HUMAN	MYL12B	3	3	0.02	12
HA	with	C	MYL6_HUMAN	MYL6	5	3	0	20
HA	with	C	MYL6B_HUMAN	MYL6B	1	1	0	22
HA	with	C	MYL9_HUMAN	MYL9	3	3	1	1
HA	with	C	MYO1A_HUMAN	MYO1A	2	1	0	20
HA	with	C	MYO1B_HUMAN	MYO1B	14	15	0	21
HA	with	C	MYO1C_HUMAN	MYO1C	17	19	0	23
HA	with	C	MYO1E_HUMAN	MYO1E	3	4	0	18
HA	with	C	MYO1F_HUMAN	MYO1F	0	1	0	7
HA	with	C	E7EW20_HUMAN	MYO6	14	22	1	4
HA	with	C	E9PAV3_HUMAN	NACA	0	1	0	0
HA	with	C	NP1L4_HUMAN	NAP1L4	1	0	0	4
HA	with	C	CND2_HUMAN	NCAPH	0	1	0	0
HA	with	C	NUCL_HUMAN	NCL	3	5	0	18
HA	with	C	NDUA4_HUMAN	NDUFA4	0	1	0	0
HA	with	C	NOM1_HUMAN	NOM1	0	2	0.46	0
HA	with	C	NOP56_HUMAN	NOP56	0	3	0.4	3
HA	with	C	NOP58_HUMAN	NOP58	3	6	0.99	0
HA	with	C	NPM_HUMAN	NPM1	1	2	0	19
HA	with	C	COT1_HUMAN	NR2F1	0	1	0	0
HA	with	C	NU133_HUMAN	NUP133	0	1	0	0
HA	with	C	NUP93_HUMAN	NUP93	0	2	0.48	2
HA	with	C	PCNA_HUMAN	PCNA	1	2	0.13	6
HA	with	C	PEX3_HUMAN	PEX3	1	0	0	0
HA	with	C	PGAM5_HUMAN	PGAM5	3	2	0.49	4
HA	with	C	PHB_HUMAN	PHB	2	2	0	12
HA	with	C	PHB2_HUMAN	PHB2	0	1	0	11
HA	with	C	SERA_HUMAN	PHGDH	5	3	0	13
HA	with	C	PNKD_HUMAN	PNKD	0	2	0.46	0
HA	with	C	RPAC1_HUMAN	POLR1C	0	1	0	1
HA	with	C	PRDX1_HUMAN	PRDX1	4	2	0	24
HA	with	C	PRKDC_HUMAN	PRKDC	2	24	0.49	11
HA	with	C	ANM5_HUMAN	PRMT5	14	8	0	9
HA	with	C	PRP31_HUMAN	PRPF31	2	0	0	6
HA	with	C	PRP39_HUMAN	PRPF39	0	1	0	0
HA	with	C	PSN1_HUMAN	PSEN1	0	1	0	0
HA	with	C	PRS7_HUMAN	PSMC2	0	2	0.28	3
HA	with	C	PRS6A_HUMAN	PSMC3	0	1	0	7
HA	with	C	PSMD3_HUMAN	PSMD3	0	1	0	4
HA	with	C	PTSS1_HUMAN	PTDSS1	2	1	0.46	0
HA	with	C	HACD3_HUMAN	PTPLAD1	2	2	0.91	0
HA	with	C	QPCTL_HUMAN	QPCTL	2	0	0.46	0
HA	with	C	RALB_HUMAN	RALB	2	0	0.46	0
HA	with	C	RAP2B_HUMAN	RAP2B	1	0	0	9
HA	with	C	RBM39_HUMAN	RBM39	3	6	0.69	3
HA	with	C	RBM9_HUMAN	RBM9	4	4	1	0
HA	with	C	A8MXP8_HUMAN	RCN2	0	2	0.46	0
HA	with	C	RHBD2_HUMAN	RHBDD2	0	2	0.46	0
HA	with	C	RIOK1_HUMAN	RIOK1	1	0	0	5
HA	with	C	MAPIP_HUMAN	ROBLD3	0	1	0	1
HA	with	C	XRP2_HUMAN	RP2	4	0	0.03	12
HA	with	C	RFA1_HUMAN	RPA1	1	1	0	23
HA	with	C	RL10A_HUMAN	RPL10A	2	1	0.07	9
HA	with	C	RL11_HUMAN	RPL11	2	2	0	18
HA	with	C	RL13_HUMAN	RPL13	2	0	0.03	11
HA	with	C	RL18_HUMAN	RPL18	0	1	0	15
HA	with	C	RL22L_HUMAN	RPL22L1	1	0	0	0
HA	with	C	RL23_HUMAN	RPL23	0	1	0	7
HA	with	C	RL24_HUMAN	RPL24	3	1	0.01	17
HA	with	C	RL31_HUMAN	RPL31	1	0	0	14
HA	with	C	RL38_HUMAN	RPL38	1	0	0	2
HA	with	C	RL4_HUMAN	RPL4	1	3	0	14
HA	with	C	RL7_HUMAN	RPL7	1	1	0	21
HA	with	C	RL7A_HUMAN	RPL7A	0	1	0	17
HA	with	C	RLA0_HUMAN	RPLP0	2	1	0	19
HA	with	C	RLA1_HUMAN	RPLP1	1	1	0	11
HA	with	C	RPN1_HUMAN	RPN1	3	5	0.26	12
HA	with	C	RPN2_HUMAN	RPN2	2	0	0.08	7
HA	with	C	RS14_HUMAN	RPS14	0	1	0	16
HA	with	C	RS16_HUMAN	RPS16	0	2	0	14
HA	with	C	RS18_HUMAN	RPS18	4	0	0	19
HA	with	C	RS2_HUMAN	RPS2	4	0	0	14
HA	with	C	RS3_HUMAN	RPS3	2	1	0	18
HA	with	C	RS4X_HUMAN	RPS4X	1	1	0	15
HA	with	C	RS9_HUMAN	RPS9	2	0	0	11
HA	with	C	RRAS2_HUMAN	RRAS2	2	0	0.02	8
HA	with	C	RTN4_HUMAN	RTN4	0	1	0	3
HA	with	C	RUVB1_HUMAN	RUVBL1	0	2	0.01	10
HA	with	C	RUVB2_HUMAN	RUVBL2	0	5	0.05	13
HA	with	C	SCAM3_HUMAN	SCAMP3	1	4	0.5	0
HA	with	C	ACOD_HUMAN	SCD	0	1	0	0
HA	with	C	CAB45_HUMAN	SDF4	0	1	0	0
HA	with	C	SFXN1_HUMAN	SFXN1	0	2	0.34	2
HA	with	C	SFXN2_HUMAN	SFXN2	1	1	0	0
HA	with	C	MOT1_HUMAN	SLC16A1	7	7	1	1
HA	with	C	EAA1_HUMAN	SLC1A3	2	0	0.46	0
HA	with	C	AAAT_HUMAN	SLC1A5	1	2	0.08	9
HA	with	C	S20A1_HUMAN	SLC20A1	0	1	0	0
HA	with	C	TXTP_HUMAN	SLC25A1	11	9	1	0
HA	with	C	M2OM_HUMAN	SLC25A11	9	5	1	4
HA	with	C	CMC1_HUMAN	SLC25A12	3	4	0.77	5
HA	with	C	CMC2_HUMAN	SLC25A13	19	20	1	8
HA	with	C	GHC1_HUMAN	SLC25A22	0	2	0.46	0
HA	with	C	MPCP_HUMAN	SLC25A3	15	10	1	13
HA	with	C	ADT1_HUMAN	SLC25A4	4	4	0.15	13
HA	with	C	S2540_HUMAN	SLC25A40	0	1	0	0
HA	with	C	ADT2_HUMAN	SLC25A5	16	37	0.96	20
HA	with	C	ADT3_HUMAN	SLC25A6	6	7	0.97	10
HA	with	C	S27A4_HUMAN	SLC27A4	0	2	0.46	0
HA	with	C	ZNT9_HUMAN	SLC30A9	0	2	0.46	0
HA	with	C	LAT1_HUMAN	SLC7A5	1	2	0.46	0
HA	with	C	SMD1_HUMAN	SNRPD1	1	1	0	9
HA	with	C	SMD3_HUMAN	SNRPD3	0	1	0	9
HA	with	C	SPTN1_HUMAN	SPTAN1	0	3	0	15
HA	with	C	SPTB2_HUMAN	SPTBN1	0	2	0.01	10
HA	with	C	SSH2_HUMAN	SSH2	0	1	0	1
HA	with	C	SSRA_HUMAN	SSR1	3	3	0.98	0
HA	with	C	SSRD_HUMAN	SSR4	2	4	0.76	4
HA	with	C	F10A1_HUMAN	ST13	0	1	0	2
HA	with	C	STK38_HUMAN	STK38	13	8	0	9
HA	with	C	SV2A_HUMAN	SV2A	0	2	0.46	0
HA	with	C	SYPL1_HUMAN	SYPL1	1	0	0	0
HA	with	C	RBP56_HUMAN	TAF15	0	2	0.01	12
HA	with	C	TBP_HUMAN	TBP	0	1	0	0
HA	with	C	TCPA_HUMAN	TCP1	0	1	0	18
HA	with	C	TELO2_HUMAN	TELO2	0	3	0.49	0
HA	with	C	TFB2M_HUMAN	TFB2M	0	1	0	0
HA	with	C	TFG_HUMAN	TFG	0	1	0	10
HA	with	C	TGM3_HUMAN	TGM3	0	2	0.34	1
HA	with	C	TI17B_HUMAN	TIMM17B	0	1	0	0
HA	with	C	TIM23_HUMAN	TIMM23	3	2	0.98	1
HA	with	C	TIM50_HUMAN	TIMM50	4	2	0.84	3
HA	with	C	TM9S1_HUMAN	TM9SF1	0	2	0.46	0
HA	with	C	TMCO1_HUMAN	TMCO1	0	1	0	0
HA	with	C	TM109_HUMAN	TMEM109	2	3	0.98	1
HA	with	C	TMM33_HUMAN	TMEM33	2	1	0.34	1
HA	with	C	TOLIP_HUMAN	TOLLIP	2	2	0.01	16
HA	with	C	TOM1_HUMAN	TOM1	3	7	0	23
HA	with	C	TM1L2_HUMAN	TOM1L2	0	2	0.02	12
HA	with	C	D9YZV2_HUMAN	TPM1	3	9	0.96	3
HA	with	C	Q5VU59_HUMAN	TPM3	7	10	0.88	7
HA	with	C	K7EP68_HUMAN	TPM4	5	4	1	0
HA	with	C	TRAP1_HUMAN	TRAP1	0	2	0	11
HA	with	C	TIF1B_HUMAN	TRIM28	0	1	0	15
HA	with	C	PCH2_HUMAN	TRIP13	1	0	0	1
HA	with	C	TTLL3_HUMAN	TTLL3	3	11	0.13	13
HA	with	C	F8W0F6_HUMAN	TUBA1A	1	1	0	0
HA	with	C	TBA1C_HUMAN	TUBA1C	5	18	0.31	17
HA	with	C	TBA3C_HUMAN	TUBA3D	1	2	0.48	1
HA	with	C	TBA4A_HUMAN	TUBA4A	19	37	0.84	17
HA	with	C	TBA4B_HUMAN	TUBA4B	1	1	0	6
HA	with	C	TBB5_HUMAN	TUBB	7	21	0.12	27
HA	with	C	TBB1_HUMAN	TUBB1	7	12	0.11	26
HA	with	C	TBB2A_HUMAN	TUBB2A	5	11	0	12
HA	with	C	TBB2B_HUMAN	TUBB2B	1	1	0	1
HA	with	C	TBB2C_HUMAN	TUBB2C	25	54	0.5	17
HA	with	C	TBB3_HUMAN	TUBB3	1	4	0	11
HA	with	C	TBB4_HUMAN	TUBB4	1	2	0.03	1
HA	with	C	K7EK43_HUMAN	TUBB6	4	10	1	0
HA	with	C	GCP2_HUMAN	TUBGCP2	0	2	0.48	1
HA	with	C	TWF2_HUMAN	TWF2	0	2	0.35	4
HA	with	C	THIO_HUMAN	TXN	0	1	0	9
HA	with	C	UBAC2_HUMAN	UBAC2	0	1	0	0
HA	with	C	UBIQ_HUMAN	UBC	4	11	0	15
HA	with	C	N2DL2_HUMAN	ULBP2	1	0	0	0
HA	with	C	UN45A_HUMAN	UNC45A	0	1	0	2
HA	with	C	UT14C_HUMAN	UTP14C	0	1	0	0
HA	with	C	TERA_HUMAN	VCP	2	5	0	13
HA	with	C	VDAC1_HUMAN	VDAC1	1	0	0	4
HA	with	C	VDAC2_HUMAN	VDAC2	2	0	0.09	5
HA	with	C	VIME_HUMAN	VIM	0	6	0	17
HA	with	C	MEP50_HUMAN	WDR77	4	0	0.05	5
HA	with	C	XPO1_HUMAN	XPO1	4	4	0.01	3
HA	with	C	XPOT_HUMAN	XPOT	2	2	0.91	2
HA	with	C	H0Y449_HUMAN	YBX1	0	1	0	0
HA	with	C	YES_HUMAN	YES1	3	2	0	20
HA	with	C	YMEL1_HUMAN	YME1L1	0	1	0	0
HA	with	C	YTHD2_HUMAN	YTHDF2	1	2	0.48	2
HA	with	C	1433B_HUMAN	YWHAB	0	1	0	5
HA	with	C	1433E_HUMAN	YWHAE	5	4	0.44	8
HA	with	C	1433G_HUMAN	YWHAG	0	1	0	6
HA	with	C	1433T_HUMAN	YWHAQ	0	1	0	6
HA	with	C	1433Z_HUMAN	YWHAZ	2	0	0.08	8
M1	without	N	AAR2_HUMAN	AAR2	1	0	0	0
M1	without	N	ACLY_HUMAN	ACLY	0	1	0	8
M1	without	N	ACTA_HUMAN	ACTA2	51	37	0	27
M1	without	N	ACTB_HUMAN	ACTB	63	67	0	27
M1	without	N	ACTBL_HUMAN	ACTBL2	10	7	0	26
M1	without	N	ACTN1_HUMAN	ACTN1	2	2	0	19
M1	without	N	ACTN4_HUMAN	ACTN4	1	0	0	13
M1	without	N	ACTZ_HUMAN	ACTR1A	0	1	0	3
M1	without	N	ARP2_HUMAN	ACTR2	23	19	0	21
M1	without	N	ARP3_HUMAN	ACTR3	19	12	0	21
M1	without	N	ARP3B_HUMAN	ACTR3B	1	2	0	19
M1	without	N	AGAP4_HUMAN	AGAP4	0	1	0	0
M1	without	N	AIFM1_HUMAN	AIFM1	4	5	0.22	9
M1	without	N	ALDOA_HUMAN	ALDOA	1	1	0	9
M1	without	N	THOC4_HUMAN	ALYREF	1	0	0	2
M1	without	N	APC_HUMAN	APC	1	1	0	0
M1	without	N	ARL1_HUMAN	ARL1	0	1	0	0
M1	without	N	ARC1A_HUMAN	ARPC1A	2	2	0	20
M1	without	N	ARC1B_HUMAN	ARPC1B	3	3	0	18
M1	without	N	ARPC2_HUMAN	ARPC2	8	10	0	20
M1	without	N	ARPC3_HUMAN	ARPC3	8	8	0	19
M1	without	N	ARPC4_HUMAN	ARPC4	6	6	0	20
M1	without	N	ARPC5_HUMAN	ARPC5	6	4	0	18
M1	without	N	ARP5L_HUMAN	ARPC5L	6	2	0	16
M1	without	N	ASPH_HUMAN	ASPH	2	0	0.43	0
M1	without	N	AT1A1_HUMAN	ATP1A1	9	11	0.56	14
M1	without	N	AT1B3_HUMAN	ATP1B3	1	0	0	5
M1	without	N	AT2A1_HUMAN	ATP2A1	2	3	0.96	1
M1	without	N	AT2A2_HUMAN	ATP2A2	0	2	0.05	4
M1	without	N	ATPA_HUMAN	ATP5A1	7	7	0	19
M1	without	N	ATPB_HUMAN	ATP5B	8	11	0	19
M1	without	N	ATPG_HUMAN	ATP5C1	2	1	0.46	2
M1	without	N	ATPK_HUMAN	ATP5J2	1	0	0	0
M1	without	N	VATA_HUMAN	ATP6V1A	1	0	0	0
M1	without	N	ATX10_HUMAN	ATXN10	1	1	0	0
M1	without	N	BRD9_HUMAN	BRD9	0	1	0	0
M1	without	N	BASI_HUMAN	BSG	1	0	0	4
M1	without	N	CK035_HUMAN	C11orf35	0	1	0	0
M1	without	N	PYR1_HUMAN	CAD	1	0	0	2
M1	without	N	CALM_HUMAN	CALM1	4	0	0.03	9
M1	without	N	CAZA1_HUMAN	CAPZA1	3	5	0	17
M1	without	N	CAPZB_HUMAN	CAPZB	3	2	0	13
M1	without	N	CCD47_HUMAN	CCDC47	0	1	0	0
M1	without	N	CCYL1_HUMAN	CCNYL1	0	1	0	4
M1	without	N	TCPB_HUMAN	CCT2	5	4	0	18
M1	without	N	TCPD_HUMAN	CCT4	2	1	0	8
M1	without	N	TCPE_HUMAN	CCT5	1	0	0	21
M1	without	N	TCPZ_HUMAN	CCT6A	1	2	0	14
M1	without	N	TCPH_HUMAN	CCT7	0	1	0	13
M1	without	N	TCPQ_HUMAN	CCT8	3	1	0	14
M1	without	N	COF1_HUMAN	CFL1	2	1	0	11
M1	without	N	COF2_HUMAN	CFL2	1	0	0	7
M1	without	N	CHTOP_HUMAN	CHTOP	1	5	0.14	8
M1	without	N	KCRB_HUMAN	CKB	3	2	0	10
M1	without	N	CLAP2_HUMAN	CLASP2	1	2	0	5
M1	without	N	ICLN_HUMAN	CLNS1A	1	1	0	8
M1	without	N	CLH1_HUMAN	CLTC	1	2	0	17
M1	without	N	CMBL_HUMAN	CMBL	2	4	0.3	7
M1	without	N	CNNM4_HUMAN	CNNM4	1	0	0	0
M1	without	N	COPA_HUMAN	COPA	1	0	0	7
M1	without	N	COPB_HUMAN	COPB1	0	1	0	2
M1	without	N	CPVL_HUMAN	CPVL	1	3	0.49	0
M1	without	N	DBPA_HUMAN	CSDA	3	4	0	25
M1	without	N	CSPP1_HUMAN	CSPP1	0	1	0	0
M1	without	N	CYTB_HUMAN	CSTB	1	0	0	2
M1	without	N	SRC8_HUMAN	CTTN	9	11	0	20
M1	without	N	DAZP1_HUMAN	DAZAP1	2	0	0.14	6
M1	without	N	DREB_HUMAN	DBN1	2	3	0	19
M1	without	N	DCAF7_HUMAN	DCAF7	0	2	0.43	0
M1	without	N	OST48_HUMAN	DDOST	2	1	0.2	2
M1	without	N	DDX17_HUMAN	DDX17	0	3	0	18
M1	without	N	DDX21_HUMAN	DDX21	0	1	0	7
M1	without	N	DX39A_HUMAN	DDX39A	1	0	0	3
M1	without	N	DDX5_HUMAN	DDX5	2	1	0	16
M1	without	N	ODP2_HUMAN	DLAT	1	1	0	8
M1	without	N	ODO2_HUMAN	DLST	1	0	0	6
M1	without	N	DYH3_HUMAN	DNAH3	0	1	0	0
M1	without	N	DYH6_HUMAN	DNAH6	0	1	0	0
M1	without	N	DNJA1_HUMAN	DNAJA1	0	1	0	7
M1	without	N	DNJA2_HUMAN	DNAJA2	2	0	0.43	1
M1	without	N	DNJA3_HUMAN	DNAJA3	0	1	0	3
M1	without	N	DSG2_HUMAN	DSG2	9	7	0	11
M1	without	N	DUS7_HUMAN	DUSP7	0	1	0	0
M1	without	N	DYHC1_HUMAN	DYNC1H1	2	0	0.28	4
M1	without	N	EF1A1_HUMAN	EEF1A1	8	8	0	21
M1	without	N	EF1B_HUMAN	EEF1B2	1	0	0	8
M1	without	N	EF1D_HUMAN	EEF1D	0	1	0	6
M1	without	N	EF1G_HUMAN	EEF1G	0	3	0	14
M1	without	N	EF2_HUMAN	EEF2	3	4	0	21
M1	without	N	EEPD1_HUMAN	EEPD1	1	0	0	5
M1	without	N	U5S1_HUMAN	EFTUD2	1	0	0	1
M1	without	N	EIF3L_HUMAN	EIF3L	0	1	0	7
M1	without	N	IF6_HUMAN	EIF6	0	1	0	4
M1	without	N	ENOA_HUMAN	ENO1	1	0	0	14
M1	without	N	E41L2_HUMAN	EPB41L2	1	2	0	9
M1	without	N	ERGI3_HUMAN	ERGIC3	0	1	0	0
M1	without	N	EWS_HUMAN	EWSR1	0	1	0	10
M1	without	N	HYCCI_HUMAN	FAM126A	1	0	0	7
M1	without	N	FAS_HUMAN	FASN	2	0	0	13
M1	without	N	FHDC1_HUMAN	FHDC1	1	0	0	0
M1	without	N	FLII_HUMAN	FLII	1	1	0	3
M1	without	N	FLOT1_HUMAN	FLOT1	4	2	0	14
M1	without	N	FLOT2_HUMAN	FLOT2	2	2	0	14
M1	without	N	FMNL2_HUMAN	FMNL2	0	1	0	8
M1	without	N	FRIL_HUMAN	FTL	1	0	0	0
M1	without	N	FUS_HUMAN	FUS	1	0	0	12
M1	without	N	FYN_HUMAN	FYN	3	2	0	15
M1	without	N	G3BP1_HUMAN	G3BP1	1	0	0	10
M1	without	N	G3P_HUMAN	GAPDH	2	1	0	17
M1	without	N	CXA9_HUMAN	GJA9	0	2	0.43	0
M1	without	N	GAPR1_HUMAN	GLIPR2	1	1	0	9
M1	without	N	GNA11_HUMAN	GNA11	1	1	0	8
M1	without	N	GNA13_HUMAN	GNA13	2	1	0	16
M1	without	N	GNAI1_HUMAN	GNAI1	9	10	0	17
M1	without	N	GNAI2_HUMAN	GNAI2	12	8	0	22
M1	without	N	GNAI3_HUMAN	GNAI3	9	9	0	19
M1	without	N	GNAO_HUMAN	GNAO1	2	2	0.01	17
M1	without	N	GNAQ_HUMAN	GNAQ	1	2	0.11	6
M1	without	N	GNAS1_HUMAN	GNAS	4	4	0.01	13
M1	without	N	GNAZ_HUMAN	GNAZ	4	2	0.17	8
M1	without	N	GBB1_HUMAN	GNB1	4	4	0	10
M1	without	N	GBG12_HUMAN	GNG12	3	3	0	18
M1	without	N	GP107_HUMAN	GPR107	1	0	0	0
M1	without	N	NMDE1_HUMAN	GRIN2A	0	1	0	0
M1	without	N	GELS_HUMAN	GSN	2	3	0	23
M1	without	N	GSTP1_HUMAN	GSTP1	1	2	0	12
M1	without	N	ECHA_HUMAN	HADHA	0	1	0	5
M1	without	N	HAT1_HUMAN	HAT1	1	0	0	4
M1	without	N	HAX1_HUMAN	HAX1	1	0	0	0
M1	without	N	HBB_HUMAN	HBB	2	1	0.15	2
M1	without	N	CCHL_HUMAN	HCCS	0	1	0	0
M1	without	N	HCK_HUMAN	HCK	1	1	0	22
M1	without	N	HDAC8_HUMAN	HDAC8	1	1	0	2
M1	without	N	HDX_HUMAN	HDX	0	2	0.07	1
M1	without	N	H2B1B_HUMAN	HIST1H2BB	2	2	0.27	6
M1	without	N	H4_HUMAN	HIST1H4A	1	1	0	6
M1	without	N	ZEP1_HUMAN	HIVEP1	1	0	0	0
M1	without	N	ROA1_HUMAN	HNRNPA1	1	0	0	5
M1	without	N	RA1L2_HUMAN	HNRNPA1L2	1	0	0	9
M1	without	N	ROA2_HUMAN	HNRNPA2B1	4	0	0	17
M1	without	N	D6RBZ0_HUMAN	HNRNPAB	1	0	0	0
M1	without	N	HNRPC_HUMAN	HNRNPC	0	1	0	2
M1	without	N	HNRCL_HUMAN	HNRNPCL1	1	1	0	0
M1	without	N	HNRPD_HUMAN	HNRNPD	1	1	0	16
M1	without	N	HNRPF_HUMAN	HNRNPF	3	3	0	20
M1	without	N	HNRH1_HUMAN	HNRNPH1	7	4	0	25
M1	without	N	HNRH2_HUMAN	HNRNPH2	0	1	0	2
M1	without	N	HNRH3_HUMAN	HNRNPH3	1	2	0.01	10
M1	without	N	HNRPK_HUMAN	HNRNPK	2	1	0	15
M1	without	N	HNRPM_HUMAN	HNRNPM	6	5	0	18
M1	without	N	HNRPU_HUMAN	HNRNPU	33	26	0	27
M1	without	N	HS90A_HUMAN	HSP90AA1	2	1	0	24
M1	without	N	HS90B_HUMAN	HSP90AB1	0	1	0	17
M1	without	N	H90B2_HUMAN	HSP90AB2P	2	1	0	9
M1	without	N	H90B3_HUMAN	HSP90AB3P	0	1	0	8
M1	without	N	HSP71_HUMAN	HSPA1A	53	55	0.99	27
M1	without	N	HS71L_HUMAN	HSPA1L	49	51	1	27
M1	without	N	HSP72_HUMAN	HSPA2	17	12	0.8	10
M1	without	N	HSP74_HUMAN	HSPA4	5	5	0	11
M1	without	N	HS74L_HUMAN	HSPA4L	3	1	0.08	5
M1	without	N	GRP78_HUMAN	HSPA5	30	32	0	27
M1	without	N	HSP76_HUMAN	HSPA6	1	3	0.01	11
M1	without	N	HSP7C_HUMAN	HSPA8	89	84	0.55	27
M1	without	N	GRP75_HUMAN	HSPA9	43	32	0.04	26
M1	without	N	CH60_HUMAN	HSPD1	2	6	0	23
M1	without	N	HS105_HUMAN	HSPH1	2	4	0.3	3
M1	without	N	HTRA3_HUMAN	HTRA3	1	0	0	0
M1	without	N	SYIC_HUMAN	IARS	1	0	0	7
M1	without	N	IF2B1_HUMAN	IGF2BP1	0	2	0	16
M1	without	N	IL16_HUMAN	IL16	0	1	0	0
M1	without	N	ILF2_HUMAN	ILF2	0	1	0	8
M1	without	N	IMMT_HUMAN	IMMT	0	2	0.46	1
M1	without	N	IPO5_HUMAN	IPO5	1	0	0	0
M1	without	N	IPO9_HUMAN	IPO9	0	1	0	1
M1	without	N	IRGM_HUMAN	IRGM	1	0	0	0
M1	without	N	IRS4_HUMAN	IRS4	3	2	0	15
M1	without	N	ITAD_HUMAN	ITGAD	1	0	0	0
M1	without	N	ITB7_HUMAN	ITGB7	1	0	0	0
M1	without	N	ITPR2_HUMAN	ITPR2	0	1	0	0
M1	without	N	KCD17_HUMAN	KCTD17	3	0	0.09	5
M1	without	N	KCTD2_HUMAN	KCTD2	0	1	0	5
M1	without	N	KCTD5_HUMAN	KCTD5	2	3	0.02	5
M1	without	N	FUBP2_HUMAN	KHSRP	0	1	0	12
M1	without	N	KIF11_HUMAN	KIF11	151	133	0	21
M1	without	N	KINH_HUMAN	KIF5B	1	0	0	1
M1	without	N	IMA2_HUMAN	KPNA2	1	1	0	17
M1	without	N	IMB1_HUMAN	KPNB1	1	0	0	13
M1	without	N	L2HDH_HUMAN	L2HGDH	1	0	0	0
M1	without	N	LTOR1_HUMAN	LAMTOR1	3	1	0.02	9
M1	without	N	LTOR2_HUMAN	LAMTOR2	2	2	0.27	5
M1	without	N	LTOR3_HUMAN	LAMTOR3	1	2	0.28	3
M1	without	N	LBR_HUMAN	LBR	2	2	0.41	5
M1	without	N	LDHB_HUMAN	LDHB	2	1	0	8
M1	without	N	LIMA1_HUMAN	LIMA1	3	2	0	14
M1	without	N	LRRC1_HUMAN	LRRC1	0	1	0	2
M1	without	N	LRRF2_HUMAN	LRRFIP2	2	1	0.21	5
M1	without	N	LY66D_HUMAN	LY6G6D	0	1	0	2
M1	without	N	LYN_HUMAN	LYN	10	6	0	20
M1	without	N	MACF1_HUMAN	MACF1	2	1	0.43	0
M1	without	N	MD2L2_HUMAN	MAD2L2	1	0	0	0
M1	without	N	MRP_HUMAN	MARCKSL1	1	1	0	7
M1	without	N	METK2_HUMAN	MAT2A	0	1	0	3
M1	without	N	MATR3_HUMAN	MATR3	1	0	0	8
M1	without	N	MED14_HUMAN	MED14	0	1	0	0
M1	without	N	MLEC_HUMAN	MLEC	1	0	0	0
M1	without	N	MRGX4_HUMAN	MRGPRX4	0	1	0	0
M1	without	N	RT27_HUMAN	MRPS27	0	1	0	2
M1	without	N	C1TC_HUMAN	MTHFD1	0	1	0	7
M1	without	N	MYH10_HUMAN	MYH10	81	64	0	23
M1	without	N	MYH11_HUMAN	MYH11	2	3	0	22
M1	without	N	MYH14_HUMAN	MYH14	13	6	0	23
M1	without	N	MYH9_HUMAN	MYH9	94	90	0	23
M1	without	N	ML12A_HUMAN	MYL12A	12	9	0	10
M1	without	N	MYL6_HUMAN	MYL6	9	10	0	20
M1	without	N	MYL6B_HUMAN	MYL6B	1	1	0	22
M1	without	N	MYO1A_HUMAN	MYO1A	3	4	0	20
M1	without	N	MYO1B_HUMAN	MYO1B	9	7	0	21
M1	without	N	MYO1C_HUMAN	MYO1C	5	6	0	23
M1	without	N	MYO1E_HUMAN	MYO1E	0	1	0	18
M1	without	N	MYO6_HUMAN	MYO6	4	5	0	21
M1	without	N	H7BYY1_HUMAN	n3	1	1	0	2
M1	without	N	NP1L1_HUMAN	NAP1L1	0	1	0	11
M1	without	N	SYNM_HUMAN	NARS2	1	0	0	0
M1	without	N	NCAM1_HUMAN	NCAM1	2	1	0.43	0
M1	without	N	CND2_HUMAN	NCAPH	0	1	0	0
M1	without	N	NUCL_HUMAN	NCL	2	1	0	18
M1	without	N	NICA_HUMAN	NCSTN	14	15	1	0
M1	without	N	I3L0Y6_HUMAN	NMRAL1	1	0	0	0
M1	without	N	NOP56_HUMAN	NOP56	0	2	0.2	3
M1	without	N	NPM_HUMAN	NPM1	2	4	0	19
M1	without	N	NU188_HUMAN	NUP188	0	1	0	0
M1	without	N	NUP93_HUMAN	NUP93	0	1	0	2
M1	without	N	NUP98_HUMAN	NUP98	0	1	0	0
M1	without	N	P4HA1_HUMAN	P4HA1	0	1	0	0
M1	without	N	PABP1_HUMAN	PABPC1	1	2	0	14
M1	without	N	PACN3_HUMAN	PACSIN3	1	0	0	9
M1	without	N	PCNA_HUMAN	PCNA	0	2	0.08	6
M1	without	N	ODPB_HUMAN	PDHB	2	0	0.03	8
M1	without	N	PFD2_HUMAN	PFDN2	1	1	0	0
M1	without	N	F263_HUMAN	PFKFB3	0	1	0	3
M1	without	N	K6PL_HUMAN	PFKL	1	0	0	1
M1	without	N	PROF1_HUMAN	PFN1	0	1	0	7
M1	without	N	PGAM5_HUMAN	PGAM5	0	1	0	4
M1	without	N	PGRC1_HUMAN	PGRMC1	3	4	0.98	0
M1	without	N	PHB_HUMAN	PHB	2	3	0	12
M1	without	N	PHB2_HUMAN	PHB2	0	2	0	11
M1	without	N	SERA_HUMAN	PHGDH	3	5	0	13
M1	without	N	P85B_HUMAN	PIK3R2	0	4	0.5	0
M1	without	N	KPYM_HUMAN	PKM	2	1	0	14
M1	without	N	PDIP3_HUMAN	POLDIP3	1	0	0	2
M1	without	N	ACTBM_HUMAN	POTEKP	6	4	0	10
M1	without	N	IPYR_HUMAN	PPA1	2	1	0.28	3
M1	without	N	PPIA_HUMAN	PPIA	1	0	0	1
M1	without	N	PRDX1_HUMAN	PRDX1	17	8	0	24
M1	without	N	PRDX2_HUMAN	PRDX2	2	2	0	11
M1	without	N	PRDX3_HUMAN	PRDX3	1	0	0	7
M1	without	N	PRDX4_HUMAN	PRDX4	1	0	0	1
M1	without	N	PRKDC_HUMAN	PRKDC	2	4	0.02	11
M1	without	N	ANM5_HUMAN	PRMT5	17	17	0	9
M1	without	N	PRP31_HUMAN	PRPF31	0	1	0	6
M1	without	N	PSB3_HUMAN	PSMB3	1	1	0	6
M1	without	N	PRS7_HUMAN	PSMC2	2	0	0.2	3
M1	without	N	PRS8_HUMAN	PSMC5	0	1	0	3
M1	without	N	PSD12_HUMAN	PSMD12	1	0	0	3
M1	without	N	PSMD2_HUMAN	PSMD2	1	0	0	4
M1	without	N	PSPC1_HUMAN	PSPC1	1	0	0	2
M1	without	N	PTBP1_HUMAN	PTBP1	0	1	0	12
M1	without	N	PTK7_HUMAN	PTK7	0	1	0	5
M1	without	N	HACD3_HUMAN	PTPLAD1	0	1	0	0
M1	without	N	RAB1A_HUMAN	RAB1A	0	1	0	6
M1	without	N	RAB5B_HUMAN	RAB5B	1	0	0	0
M1	without	N	RAP2A_HUMAN	RAP2A	2	4	0.02	8
M1	without	N	RAP2B_HUMAN	RAP2B	1	1	0	9
M1	without	N	RCC1_HUMAN	RCC1	1	0	0	5
M1	without	N	RCN2_HUMAN	RCN2	2	0	0.28	4
M1	without	N	RFC2_HUMAN	RFC2	1	0	0	0
M1	without	N	RIF1_HUMAN	RIF1	1	1	0	2
M1	without	N	RNH2C_HUMAN	RNASEH2C	0	1	0	2
M1	without	N	XRP2_HUMAN	RP2	1	2	0	12
M1	without	N	RFA1_HUMAN	RPA1	12	0	0	23
M1	without	N	RFA2_HUMAN	RPA2	2	0	0.27	2
M1	without	N	RPGR1_HUMAN	RPGRIP1	2	3	0.91	0
M1	without	N	RL11_HUMAN	RPL11	1	1	0	18
M1	without	N	RL12_HUMAN	RPL12	1	3	0	12
M1	without	N	RL13_HUMAN	RPL13	2	2	0.03	11
M1	without	N	RL14_HUMAN	RPL14	1	1	0	7
M1	without	N	RL18_HUMAN	RPL18	0	2	0	15
M1	without	N	RL19_HUMAN	RPL19	0	1	0	7
M1	without	N	RL22_HUMAN	RPL22	1	2	0.01	11
M1	without	N	RL23_HUMAN	RPL23	1	0	0	7
M1	without	N	RL23A_HUMAN	RPL23A	1	1	0	11
M1	without	N	RL24_HUMAN	RPL24	1	1	0	17
M1	without	N	RL27_HUMAN	RPL27	0	1	0	8
M1	without	N	RL27A_HUMAN	RPL27A	0	1	0	10
M1	without	N	RL29_HUMAN	RPL29	0	1	0	2
M1	without	N	RL3_HUMAN	RPL3	0	1	0	14
M1	without	N	RL4_HUMAN	RPL4	0	1	0	14
M1	without	N	RL6_HUMAN	RPL6	0	1	0	10
M1	without	N	RL7_HUMAN	RPL7	2	2	0	21
M1	without	N	RL7A_HUMAN	RPL7A	1	1	0	17
M1	without	N	RLA0_HUMAN	RPLP0	2	2	0	19
M1	without	N	RLA0L_HUMAN	RPLP0P6	3	3	0.02	10
M1	without	N	RLA1_HUMAN	RPLP1	1	1	0	11
M1	without	N	RPN1_HUMAN	RPN1	5	3	0.18	12
M1	without	N	RPN2_HUMAN	RPN2	1	4	0.25	7
M1	without	N	RS14_HUMAN	RPS14	1	1	0	16
M1	without	N	RS16_HUMAN	RPS16	3	0	0.01	14
M1	without	N	RS17L_HUMAN	RPS17L	2	1	0.2	3
M1	without	N	RS18_HUMAN	RPS18	0	2	0	19
M1	without	N	RS19_HUMAN	RPS19	0	2	0.01	7
M1	without	N	RS2_HUMAN	RPS2	2	2	0	14
M1	without	N	RS24_HUMAN	RPS24	1	0	0	5
M1	without	N	RS26_HUMAN	RPS26	1	1	0	7
M1	without	N	RS28_HUMAN	RPS28	0	1	0	2
M1	without	N	RS3_HUMAN	RPS3	4	5	0	18
M1	without	N	RS3A_HUMAN	RPS3A	3	0	0	16
M1	without	N	RS4X_HUMAN	RPS4X	2	2	0	15
M1	without	N	RS6_HUMAN	RPS6	1	1	0	8
M1	without	N	RS7_HUMAN	RPS7	1	0	0	12
M1	without	N	RS8_HUMAN	RPS8	1	1	0	11
M1	without	N	RSSA_HUMAN	RPSA	2	2	0.07	9
M1	without	N	RRAS2_HUMAN	RRAS2	3	1	0.05	8
M1	without	N	RUVB1_HUMAN	RUVBL1	0	1	0	10
M1	without	N	RUVB2_HUMAN	RUVBL2	1	0	0	13
M1	without	N	SCAM3_HUMAN	SCAMP3	1	2	0.43	0
M1	without	N	CAB45_HUMAN	SDF4	0	1	0	0
M1	without	N	SEPT7_HUMAN	SEPT7	1	0	0	6
M1	without	N	PAIRB_HUMAN	SERBP1	2	1	0	19
M1	without	N	SET_HUMAN	SET	1	0	0	3
M1	without	N	MOT1_HUMAN	SLC16A1	2	2	0.85	1
M1	without	N	AAAT_HUMAN	SLC1A5	7	4	0.76	9
M1	without	N	TXTP_HUMAN	SLC25A1	2	1	0.43	0
M1	without	N	DIC_HUMAN	SLC25A10	1	0	0	0
M1	without	N	M2OM_HUMAN	SLC25A11	2	3	0.59	4
M1	without	N	CMC1_HUMAN	SLC25A12	0	2	0.11	5
M1	without	N	CMC2_HUMAN	SLC25A13	2	5	0.16	8
M1	without	N	MPCP_HUMAN	SLC25A3	2	0	0.01	13
M1	without	N	ADT1_HUMAN	SLC25A4	4	3	0.06	13
M1	without	N	ADT2_HUMAN	SLC25A5	2	3	0	20
M1	without	N	ADT3_HUMAN	SLC25A6	3	3	0.16	10
M1	without	N	S39AB_HUMAN	SLC39A11	1	1	0	0
M1	without	N	ASM3B_HUMAN	SMPDL3B	1	0	0	7
M1	without	N	SNP23_HUMAN	SNAP23	1	0	0	5
M1	without	N	SMD1_HUMAN	SNRPD1	1	0	0	9
M1	without	N	SMD2_HUMAN	SNRPD2	0	1	0	1
M1	without	N	RUXE_HUMAN	SNRPE	1	1	0	2
M1	without	N	SPTN1_HUMAN	SPTAN1	2	2	0	15
M1	without	N	SPTB2_HUMAN	SPTBN1	3	0	0.02	10
M1	without	N	SSBP_HUMAN	SSBP1	2	3	0.02	13
M1	without	N	SSRA_HUMAN	SSR1	0	1	0	0
M1	without	N	SSRG_HUMAN	SSR3	1	1	0	1
M1	without	N	SSRD_HUMAN	SSR4	4	3	0.86	4
M1	without	N	SSRP1_HUMAN	SSRP1	1	0	0	2
M1	without	N	F10A1_HUMAN	ST13	1	0	0	2
M1	without	N	STK38_HUMAN	STK38	10	13	0	9
M1	without	N	STML2_HUMAN	STOML2	0	1	0	5
M1	without	N	STX3_HUMAN	STX3	1	0	0	0
M1	without	N	HNRPQ_HUMAN	SYNCRIP	0	3	0.02	10
M1	without	N	TAB1_HUMAN	TAB1	0	1	0	5
M1	without	N	TCPA_HUMAN	TCP1	1	2	0	18
M1	without	N	TFG_HUMAN	TFG	1	1	0	10
M1	without	N	TIM50_HUMAN	TIMM50	2	3	0.71	3
M1	without	N	TLL2_HUMAN	TLL2	0	2	0.43	0
M1	without	N	BI1_HUMAN	TMBIM6	1	1	0	0
M1	without	N	TMM33_HUMAN	TMEM33	1	1	0	1
M1	without	N	TMM9B_HUMAN	TMEM9B	1	0	0	0
M1	without	N	TMOD2_HUMAN	TMOD2	1	0	0	1
M1	without	N	TMOD3_HUMAN	TMOD3	1	3	0	13
M1	without	N	TNR6B_HUMAN	TNRC6B	1	0	0	1
M1	without	N	TOM1_HUMAN	TOM1	4	4	0	23
M1	without	N	TM1L2_HUMAN	TOM1L2	1	1	0	12
M1	without	N	TPM1_HUMAN	TPM1	5	11	0	18
M1	without	N	H7BYY1_HUMAN	TPM1	1	1	0	2
M1	without	N	Q5VU59_HUMAN	TPM3	2	3	0.09	7
M1	without	N	Q5VU61_HUMAN	TPM3	0	3	0.02	7
M1	without	N	TPM3_HUMAN	TPM3	4	2	0	14
M1	without	N	TPM4_HUMAN	TPM4	4	4	0.5	5
M1	without	N	TRAP1_HUMAN	TRAP1	3	1	0	11
M1	without	N	TIF1B_HUMAN	TRIM28	1	0	0	15
M1	without	N	TRIP6_HUMAN	TRIP6	0	1	0	0
M1	without	N	TBA1A_HUMAN	TUBA1A	31	30	0	13
M1	without	N	TBA1B_HUMAN	TUBA1B	1	1	0	1
M1	without	N	TBA1C_HUMAN	TUBA1C	0	1	0	17
M1	without	N	TBA4A_HUMAN	TUBA4A	1	0	0	17
M1	without	N	TBA4B_HUMAN	TUBA4B	2	2	0.41	6
M1	without	N	TBB5_HUMAN	TUBB	10	11	0	27
M1	without	N	TBB1_HUMAN	TUBB1	6	7	0	26
M1	without	N	TBB2A_HUMAN	TUBB2A	27	21	0	12
M1	without	N	TBB3_HUMAN	TUBB3	11	8	0	11
M1	without	N	TBB4A_HUMAN	TUBB4A	7	5	0.11	10
M1	without	N	TBB4B_HUMAN	TUBB4B	1	2	0.03	10
M1	without	N	THIO_HUMAN	TXN	0	2	0.02	9
M1	without	N	UBA1_HUMAN	UBA1	3	2	0	14
M1	without	N	RL40_HUMAN	UBA52	4	3	0	10
M1	without	N	UBP14_HUMAN	USP14	1	4	0.49	3
M1	without	N	UBP15_HUMAN	USP15	1	0	0	0
M1	without	N	UBP24_HUMAN	USP24	1	0	0	0
M1	without	N	SYVC_HUMAN	VARS	1	0	0	3
M1	without	N	TERA_HUMAN	VCP	2	1	0	13
M1	without	N	VDAC2_HUMAN	VDAC2	1	1	0	5
M1	without	N	VIME_HUMAN	VIM	0	1	0	17
M1	without	N	WDR5_HUMAN	WDR5	8	7	1	0
M1	without	N	WDR5B_HUMAN	WDR5B	1	1	0	0
M1	without	N	WDR61_HUMAN	WDR61	1	0	0	0
M1	without	N	MEP50_HUMAN	WDR77	3	4	0.03	5
M1	without	N	YBOX1_HUMAN	YBX1	10	7	0.04	27
M1	without	N	YES_HUMAN	YES1	3	1	0	20
M1	without	N	YTHD2_HUMAN	YTHDF2	0	1	0	2
M1	without	N	1433B_HUMAN	YWHAB	0	1	0	5
M1	without	N	1433E_HUMAN	YWHAE	3	0	0.05	8
M1	without	N	1433Z_HUMAN	YWHAZ	1	2	0.05	8
M1	without	N	ZN486_HUMAN	ZNF486	1	0	0	0
M1	without	N	Z705A_HUMAN	ZNF705A	2	2	0.85	0
M1	with	N	AAR2_HUMAN	AAR2	1	0	0	0
M1	with	N	ABCA1_HUMAN	ABCA1	0	1	0	0
M1	with	N	ABLM1_HUMAN	ABLIM1	1	0	0	0
M1	with	N	ACLY_HUMAN	ACLY	1	1	0	8
M1	with	N	ACSL3_HUMAN	ACSL3	1	0	0	2
M1	with	N	ACTA_HUMAN	ACTA2	57	40	0	27
M1	with	N	ACTB_HUMAN	ACTB	33	26	0	27
M1	with	N	ACTBL_HUMAN	ACTBL2	0	1	0	26
M1	with	N	ACL6A_HUMAN	ACTL6A	1	0	0	0
M1	with	N	ACTN1_HUMAN	ACTN1	2	0	0	19
M1	with	N	ACTN4_HUMAN	ACTN4	1	0	0	13
M1	with	N	ARP2_HUMAN	ACTR2	14	6	0	21
M1	with	N	ARP3_HUMAN	ACTR3	12	5	0	21
M1	with	N	ARP3B_HUMAN	ACTR3B	1	1	0	19
M1	with	N	DSRAD_HUMAN	ADAR	2	0	0.48	1
M1	with	N	ADCK3_HUMAN	ADCK3	2	0	0.46	0
M1	with	N	MTND_HUMAN	ADI1	0	1	0	0
M1	with	N	AGK_HUMAN	AGK	3	1	0.49	0
M1	with	N	SAHH_HUMAN	AHCY	1	0	0	5
M1	with	N	AHNK2_HUMAN	AHNAK2	1	0	0	0
M1	with	N	AHSA1_HUMAN	AHSA1	1	0	0	3
M1	with	N	AIFM1_HUMAN	AIFM1	17	9	0.95	9
M1	with	N	F8VY04_HUMAN	AK2	0	1	0	0
M1	with	N	AKAP8_HUMAN	AKAP8	1	0	0	0
M1	with	N	AKP8L_HUMAN	AKAP8L	1	0	0	1
M1	with	N	P5CS_HUMAN	ALDH18A1	2	0	0.2	1
M1	with	N	ALDOA_HUMAN	ALDOA	1	0	0	9
M1	with	N	APBB1_HUMAN	APBB1	1	1	0	0
M1	with	N	APMAP_HUMAN	APMAP	1	0	0	0
M1	with	N	APOA1_HUMAN	APOA1	1	0	0	2
M1	with	N	COPD_HUMAN	ARCN1	2	1	0.48	1
M1	with	N	ARMC6_HUMAN	ARMC6	1	0	0	0
M1	with	N	ARC1A_HUMAN	ARPC1A	3	1	0	20
M1	with	N	ARC1B_HUMAN	ARPC1B	4	0	0	18
M1	with	N	ARPC2_HUMAN	ARPC2	8	3	0	20
M1	with	N	ARPC3_HUMAN	ARPC3	5	3	0	19
M1	with	N	ARPC4_HUMAN	ARPC4	4	3	0	20
M1	with	N	ARPC5_HUMAN	ARPC5	3	1	0	18
M1	with	N	ARP5L_HUMAN	ARPC5L	3	1	0	16
M1	with	N	ASPH_HUMAN	ASPH	1	0	0	0
M1	with	N	ATD3A_HUMAN	ATAD3A	5	3	0.93	1
M1	with	N	ATG9A_HUMAN	ATG9A	1	0	0	0
M1	with	N	AT1A1_HUMAN	ATP1A1	30	16	1	14
M1	with	N	AT1B1_HUMAN	ATP1B1	1	0	0	0
M1	with	N	AT1B3_HUMAN	ATP1B3	1	0	0	5
M1	with	N	AT2A1_HUMAN	ATP2A1	11	8	1	1
M1	with	N	AT2A2_HUMAN	ATP2A2	13	5	0.84	4
M1	with	N	AT2B1_HUMAN	ATP2B1	6	2	0.87	4
M1	with	N	AT2C1_HUMAN	ATP2C1	1	0	0	0
M1	with	N	ATPA_HUMAN	ATP5A1	19	11	0.11	19
M1	with	N	ATPB_HUMAN	ATP5B	14	9	0.06	19
M1	with	N	ATPG_HUMAN	ATP5C1	0	2	0.48	2
M1	with	N	ATPK_HUMAN	ATP5J2	1	2	0.46	0
M1	with	N	VATH_HUMAN	ATP6V1H	1	0	0	0
M1	with	N	ATX10_HUMAN	ATXN10	6	3	0.99	0
M1	with	N	BAG2_HUMAN	BAG2	2	4	0.77	3
M1	with	N	BAG4_HUMAN	BAG4	0	1	0	0
M1	with	N	BAG5_HUMAN	BAG5	5	0	0.5	0
M1	with	N	BOP1_HUMAN	BOP1	1	1	0	0
M1	with	N	BRAF_HUMAN	BRAF	2	0	0.46	0
M1	with	N	BASI_HUMAN	BSG	6	7	0.91	4
M1	with	N	ODR4_HUMAN	C1orf27	1	0	0	0
M1	with	N	MMTA2_HUMAN	C1orf35	1	0	0	0
M1	with	N	C1QBP_HUMAN	C1QBP	1	2	0.05	10
M1	with	N	RTCB_HUMAN	C22ORF28	4	0	0.5	0
M1	with	N	CC017_HUMAN	C3orf17	1	0	0	0
M1	with	N	CF165_HUMAN	C6orf165	1	0	0	0
M1	with	N	PYR1_HUMAN	CAD	18	8	0.98	2
M1	with	N	CAND1_HUMAN	CAND1	1	0	0	1
M1	with	N	CAPR1_HUMAN	CAPRIN1	1	0	0	3
M1	with	N	CAZA1_HUMAN	CAPZA1	2	1	0	17
M1	with	N	CAZA3_HUMAN	CAPZA3	1	0	0	0
M1	with	N	CAPZB_HUMAN	CAPZB	0	1	0	13
M1	with	N	CBWD1_HUMAN	CBWD1	1	0	0	0
M1	with	N	CC178_HUMAN	CCDC178	1	0	0	0
M1	with	N	CCD47_HUMAN	CCDC47	3	2	0.96	0
M1	with	N	GRDN_HUMAN	CCDC88A	1	0	0	1
M1	with	N	TCPB_HUMAN	CCT2	3	0	0	18
M1	with	N	TCPG_HUMAN	CCT3	5	0	0	14
M1	with	N	TCPD_HUMAN	CCT4	5	0	0.04	8
M1	with	N	TCPZ_HUMAN	CCT6A	5	0	0.04	14
M1	with	N	TCPH_HUMAN	CCT7	0	1	0	13
M1	with	N	TCPQ_HUMAN	CCT8	5	0	0	14
M1	with	N	CD2B2_HUMAN	CD2BP2	1	0	0	0
M1	with	N	BORG5_HUMAN	CDC42EP1	1	0	0	0
M1	with	N	CDC45_HUMAN	CDC45	3	1	0.49	0
M1	with	N	CDIPT_HUMAN	CDIPT	1	3	0.49	0
M1	with	N	CDK12_HUMAN	CDK12	1	0	0	4
M1	with	N	CELF1_HUMAN	CELF1	1	0	0	2
M1	with	N	COF1_HUMAN	CFL1	1	0	0	11
M1	with	N	CHCH3_HUMAN	CHCHD3	0	2	0.46	0
M1	with	N	CHTOP_HUMAN	CHTOP	1	5	0.23	8
M1	with	N	CIZ1_HUMAN	CIZ1	1	0	0	0
M1	with	N	CKAP4_HUMAN	CKAP4	4	0	0.47	1
M1	with	N	KCRB_HUMAN	CKB	1	0	0	10
M1	with	N	CLAP2_HUMAN	CLASP2	1	0	0	5
M1	with	N	CMBL_HUMAN	CMBL	0	2	0.09	7
M1	with	N	CNNM4_HUMAN	CNNM4	1	0	0	0
M1	with	N	COPA_HUMAN	COPA	4	0	0.08	7
M1	with	N	COPB_HUMAN	COPB1	3	2	0.72	2
M1	with	N	COPG1_HUMAN	COPG1	1	2	0.46	0
M1	with	N	CPVL_HUMAN	CPVL	23	20	1	0
M1	with	N	DBPA_HUMAN	CSDA	9	2	0.15	25
M1	with	N	CSK_HUMAN	CSK	1	0	0	2
M1	with	N	SRC8_HUMAN	CTTN	6	2	0	20
M1	with	N	DAAM1_HUMAN	DAAM1	0	1	0	0
M1	with	N	RT29_HUMAN	DAP3	2	0	0.46	0
M1	with	N	DREB_HUMAN	DBN1	4	2	0	19
M1	with	N	DCAF8_HUMAN	DCAF8	2	1	0.46	0
M1	with	N	DCTN2_HUMAN	DCTN2	1	1	0	6
M1	with	N	DDB1_HUMAN	DDB1	7	2	0.98	2
M1	with	N	OST48_HUMAN	DDOST	2	4	0.77	2
M1	with	N	DDX1_HUMAN	DDX1	9	4	1	0
M1	with	N	DDX17_HUMAN	DDX17	24	22	1	18
M1	with	N	DDX18_HUMAN	DDX18	2	0	0.46	0
M1	with	N	DDX21_HUMAN	DDX21	16	12	0.94	7
M1	with	N	DX39A_HUMAN	DDX39A	1	0	0	3
M1	with	N	DDX3X_HUMAN	DDX3X	15	7	0.34	20
M1	with	N	DDX41_HUMAN	DDX41	2	0	0.46	0
M1	with	N	DDX5_HUMAN	DDX5	11	7	0.59	16
M1	with	N	DDX6_HUMAN	DDX6	4	2	0.61	3
M1	with	N	DFFA_HUMAN	DFFA	1	0	0	0
M1	with	N	DHCR7_HUMAN	DHCR7	2	2	0.93	0
M1	with	N	DHX30_HUMAN	DHX30	4	0	0.47	3
M1	with	N	DHX9_HUMAN	DHX9	5	3	0	12
M1	with	N	DKC1_HUMAN	DKC1	2	0	0.46	0
M1	with	N	ODP2_HUMAN	DLAT	1	1	0	8
M1	with	N	DLDH_HUMAN	DLD	1	0	0	10
M1	with	N	DMD_HUMAN	DMD	0	2	0.46	0
M1	with	N	DNJA1_HUMAN	DNAJA1	2	3	0.53	7
M1	with	N	DNJA2_HUMAN	DNAJA2	0	3	0.49	1
M1	with	N	DNJA3_HUMAN	DNAJA3	1	0	0	3
M1	with	N	DJB12_HUMAN	DNAJB12	1	0	0	0
M1	with	N	DNJB6_HUMAN	DNAJB6	1	0	0	0
M1	with	N	DSG2_HUMAN	DSG2	9	3	0	11
M1	with	N	DYHC1_HUMAN	DYNC1H1	6	0	0.5	4
M1	with	N	DC1L1_HUMAN	DYNC1LI1	1	0	0	0
M1	with	N	E2F7_HUMAN	E2F7	2	0	0.36	3
M1	with	N	EF1A1_HUMAN	EEF1A1	17	10	0	21
M1	with	N	EF1D_HUMAN	EEF1D	1	0	0	6
M1	with	N	EF1G_HUMAN	EEF1G	2	1	0	14
M1	with	N	EF2_HUMAN	EEF2	13	7	0.02	21
M1	with	N	U5S1_HUMAN	EFTUD2	1	0	0	1
M1	with	N	EI2BD_HUMAN	EIF2B4	1	0	0	0
M1	with	N	IF4A1_HUMAN	EIF4A1	1	0	0	12
M1	with	N	IF4B_HUMAN	EIF4B	0	2	0	5
M1	with	N	ELAV1_HUMAN	ELAVL1	1	2	0.15	6
M1	with	N	EMD_HUMAN	EMD	1	0	0	1
M1	with	N	ENOA_HUMAN	ENO1	1	0	0	14
M1	with	N	E41L3_HUMAN	EPB41L3	1	0	0	8
M1	with	N	SYEP_HUMAN	EPRS	3	0	0.32	5
M1	with	N	ERGI3_HUMAN	ERGIC3	2	2	0.93	0
M1	with	N	EWS_HUMAN	EWSR1	7	5	0.87	10
M1	with	N	EXOS9_HUMAN	EXOSC9	1	0	0	0
M1	with	N	FAF2_HUMAN	FAF2	1	0	0	0
M1	with	N	F196B_HUMAN	FAM196B	1	0	0	0
M1	with	N	ESYT2_HUMAN	FAM62B	2	1	0.46	0
M1	with	N	FA98A_HUMAN	FAM98A	1	0	0	0
M1	with	N	FANCA_HUMAN	FANCA	1	0	0	0
M1	with	N	FANCI_HUMAN	FANCI	2	1	0.46	0
M1	with	N	FACR1_HUMAN	FAR1	2	0	0.46	0
M1	with	N	SYFB_HUMAN	FARSB	3	0	0.49	0
M1	with	N	FAS_HUMAN	FASN	3	0	0	13
M1	with	N	FBRL_HUMAN	FBL	0	1	0	0
M1	with	N	FHDC1_HUMAN	FHDC1	0	3	0.49	0
M1	with	N	FKBP8_HUMAN	FKBP8	2	1	0.46	0
M1	with	N	FLOT1_HUMAN	FLOT1	3	1	0	14
M1	with	N	FLOT2_HUMAN	FLOT2	2	0	0	14
M1	with	N	FMNL2_HUMAN	FMNL2	1	1	0	8
M1	with	N	FUS_HUMAN	FUS	12	9	0.92	12
M1	with	N	FXR1_HUMAN	FXR1	3	2	0.96	0
M1	with	N	FXR2_HUMAN	FXR2	2	0	0.46	0
M1	with	N	FYN_HUMAN	FYN	1	0	0	15
M1	with	N	G3BP1_HUMAN	G3BP1	3	1	0.26	10
M1	with	N	G3BP2_HUMAN	G3BP2	0	1	0	4
M1	with	N	GALK1_HUMAN	GALK1	0	1	0	0
M1	with	N	G3P_HUMAN	GAPDH	1	0	0	17
M1	with	N	GAR1_HUMAN	GAR1	0	1	0	1
M1	with	N	PUR2_HUMAN	GART	2	0	0.3	3
M1	with	N	GCN1L_HUMAN	GCN1L1	6	0	0.49	1
M1	with	N	GLDN_HUMAN	GLDN	0	1	0	0
M1	with	N	DHE3_HUMAN	GLUD1	5	2	0.98	2
M1	with	N	GNAI1_HUMAN	GNAI1	6	5	0	17
M1	with	N	GNAI2_HUMAN	GNAI2	4	2	0	22
M1	with	N	GNAI3_HUMAN	GNAI3	6	2	0	19
M1	with	N	GNAO_HUMAN	GNAO1	1	0	0	17
M1	with	N	GNAS1_HUMAN	GNAS	3	0	0	13
M1	with	N	GBB1_HUMAN	GNB1	4	0	0	10
M1	with	N	GBLP_HUMAN	GNB2L1	3	5	0.44	7
M1	with	N	GBG12_HUMAN	GNG12	2	1	0	18
M1	with	N	GNL3_HUMAN	GNL3	5	0	0.5	0
M1	with	N	GOG8C_HUMAN	GOLGA8CP	0	1	0	0
M1	with	N	GRWD1_HUMAN	GRWD1	1	1	0	4
M1	with	N	GELS_HUMAN	GSN	7	0	0	23
M1	with	N	J3KQG6_HUMAN	GSPT1	1	0	0	0
M1	with	N	GSTP1_HUMAN	GSTP1	1	2	0	12
M1	with	N	NOG1_HUMAN	GTPBP4	1	0	0	1
M1	with	N	H1X_HUMAN	H1FX	0	2	0.46	0
M1	with	N	ECHA_HUMAN	HADHA	3	1	0.28	5
M1	with	N	ECHB_HUMAN	HADHB	1	0	0	0
M1	with	N	HAX1_HUMAN	HAX1	0	1	0	0
M1	with	N	HCK_HUMAN	HCK	1	0	0	22
M1	with	N	HDAC8_HUMAN	HDAC8	1	0	0	2
M1	with	N	HDX_HUMAN	HDX	11	4	0.78	1
M1	with	N	HEAT1_HUMAN	HEATR1	4	0	0.5	1
M1	with	N	HEAT2_HUMAN	HEATR2	1	0	0	1
M1	with	N	H11_HUMAN	HIST1H1A	2	2	0.93	0
M1	with	N	H12_HUMAN	HIST1H1C	5	5	0.46	8
M1	with	N	H2A1A_HUMAN	HIST1H2AA	1	1	0	0
M1	with	N	H2A1D_HUMAN	HIST1H2AD	0	1	0	0
M1	with	N	H4_HUMAN	HIST1H4A	1	3	0.39	6
M1	with	N	1A01_HUMAN	HLA-A	1	0	0	0
M1	with	N	1B07_HUMAN	HLA-B	0	1	0	0
M1	with	N	HM13_HUMAN	HM13	1	0	0	0
M1	with	N	RA1L2_HUMAN	HNRNPA1L2	3	4	0.31	9
M1	with	N	ROA2_HUMAN	HNRNPA2B1	6	6	0	17
M1	with	N	ROA3_HUMAN	HNRNPA3	3	0	0.49	2
M1	with	N	D6RBZ0_HUMAN	HNRNPAB	2	1	0.46	0
M1	with	N	ROAA_HUMAN	HNRNPAB	1	0	0	9
M1	with	N	HNRPC_HUMAN	HNRNPC	2	2	0.66	2
M1	with	N	HNRCL_HUMAN	HNRNPCL1	4	1	0.5	0
M1	with	N	HNRPD_HUMAN	HNRNPD	3	2	0.12	16
M1	with	N	HNRPF_HUMAN	HNRNPF	9	10	0.82	20
M1	with	N	HNRH1_HUMAN	HNRNPH1	12	11	0	25
M1	with	N	HNRH2_HUMAN	HNRNPH2	2	1	0.48	2
M1	with	N	HNRH3_HUMAN	HNRNPH3	1	2	0.01	10
M1	with	N	HNRPK_HUMAN	HNRNPK	9	5	0	15
M1	with	N	HNRPL_HUMAN	HNRNPL	2	0	0.04	9
M1	with	N	HNRPM_HUMAN	HNRNPM	55	42	1	18
M1	with	N	HNRPR_HUMAN	HNRNPR	1	1	0	10
M1	with	N	HNRPU_HUMAN	HNRNPU	34	36	0	27
M1	with	N	HNRL1_HUMAN	HNRNPUL1	3	0	0.5	1
M1	with	N	HNRDL_HUMAN	HNRPDL	1	0	0	0
M1	with	N	HPS3_HUMAN	HPS3	1	0	0	0
M1	with	N	RASH_HUMAN	HRAS	0	1	0	5
M1	with	N	HS90A_HUMAN	HSP90AA1	2	0	0	24
M1	with	N	HS90B_HUMAN	HSP90AB1	2	0	0	17
M1	with	N	H90B2_HUMAN	HSP90AB2P	2	2	0	9
M1	with	N	H90B3_HUMAN	HSP90AB3P	2	0	0	8
M1	with	N	ENPL_HUMAN	HSP90B1	1	0	0	15
M1	with	N	HSP71_HUMAN	HSPA1A	135	135	1	27
M1	with	N	HS71L_HUMAN	HSPA1L	125	108	1	27
M1	with	N	HSP72_HUMAN	HSPA2	71	47	1	10
M1	with	N	HSP74_HUMAN	HSPA4	39	24	0.97	11
M1	with	N	HS74L_HUMAN	HSPA4L	18	8	0.92	5
M1	with	N	GRP78_HUMAN	HSPA5	99	79	1	27
M1	with	N	HSP76_HUMAN	HSPA6	8	5	0.7	11
M1	with	N	HSP7C_HUMAN	HSPA8	254	228	1	27
M1	with	N	GRP75_HUMAN	HSPA9	118	117	1	26
M1	with	N	HPBP1_HUMAN	HSPBP1	4	4	1	0
M1	with	N	CH60_HUMAN	HSPD1	27	26	0.05	23
M1	with	N	HS105_HUMAN	HSPH1	27	23	0.99	3
M1	with	N	IGBP1_HUMAN	IGBP1	1	3	0.49	0
M1	with	N	IF2B1_HUMAN	IGF2BP1	13	4	0.49	16
M1	with	N	IF2B2_HUMAN	IGF2BP2	1	0	0	5
M1	with	N	IF2B3_HUMAN	IGF2BP3	2	0	0.36	3
M1	with	N	MPRI_HUMAN	IGF2R	9	5	1	0
M1	with	N	ILF2_HUMAN	ILF2	11	6	0.85	8
M1	with	N	ILF3_HUMAN	ILF3	7	0	0.49	8
M1	with	N	IMMT_HUMAN	IMMT	9	5	1	1
M1	with	N	IPO4_HUMAN	IPO4	3	1	0.47	3
M1	with	N	IPO8_HUMAN	IPO8	7	1	0.07	3
M1	with	N	IPO9_HUMAN	IPO9	2	0	0.48	1
M1	with	N	IRAK1_HUMAN	IRAK1	2	0	0.46	0
M1	with	N	IRS4_HUMAN	IRS4	9	3	0.08	15
M1	with	N	IPRI_HUMAN	ITPRIP	1	0	0	0
M1	with	N	KIF11_HUMAN	KIF11	93	83	0	21
M1	with	N	KLF12_HUMAN	KLF12	0	2	0.46	0
M1	with	N	IMA1_HUMAN	KPNA1	1	0	0	0
M1	with	N	IMA2_HUMAN	KPNA2	6	2	0.02	17
M1	with	N	IMA3_HUMAN	KPNA3	1	1	0	0
M1	with	N	IMB1_HUMAN	KPNB1	1	0	0	13
M1	with	N	LTOR1_HUMAN	LAMTOR1	1	2	0.01	9
M1	with	N	LTOR3_HUMAN	LAMTOR3	0	1	0	3
M1	with	N	LARP1_HUMAN	LARP1	4	1	0.5	0
M1	with	N	LARP7_HUMAN	LARP7	1	0	0	0
M1	with	N	LAS1L_HUMAN	LAS1L	1	0	0	0
M1	with	N	LBR_HUMAN	LBR	1	3	0.44	5
M1	with	N	P3H2_HUMAN	LEPREL1	0	2	0.46	0
M1	with	N	LG3BP_HUMAN	LGALS3BP	9	9	1	1
M1	with	N	LIMA1_HUMAN	LIMA1	1	0	0	14
M1	with	N	LMNB1_HUMAN	LMNB1	12	6	0.89	7
M1	with	N	H7BZ55_HUMAN	LOC728763	1	0	0	0
M1	with	N	PCAT1_HUMAN	LPCAT1	2	0	0.48	1
M1	with	N	LPCT4_HUMAN	LPCAT4	1	0	0	0
M1	with	N	LPPRC_HUMAN	LRPPRC	1	1	0	8
M1	with	N	LC7L2_HUMAN	LUC7L2	1	0	0	0
M1	with	N	LY75_HUMAN	LY75	0	1	0	0
M1	with	N	LYN_HUMAN	LYN	4	1	0	20
M1	with	N	LYSC_HUMAN	LYZ	2	0	0.46	0
M1	with	N	MAGD1_HUMAN	MAGED1	2	0	0.46	0
M1	with	N	MAGD2_HUMAN	MAGED2	4	0	0.45	2
M1	with	N	MAP1B_HUMAN	MAP1B	2	1	0	5
M1	with	N	MRP_HUMAN	MARCKSL1	1	0	0	7
M1	with	N	SYMC_HUMAN	MARS	3	1	0.35	3
M1	with	N	MATR3_HUMAN	MATR3	4	3	0.64	8
M1	with	N	MCM2_HUMAN	MCM2	1	0	0	0
M1	with	N	MDN1_HUMAN	MDN1	1	0	0	0
M1	with	N	MOV10_HUMAN	MOV10	5	2	0.96	0
M1	with	N	RT22_HUMAN	MRPS22	2	0	0.46	0
M1	with	N	MSH2_HUMAN	MSH2	1	0	0	0
M1	with	N	MSH6_HUMAN	MSH6	2	2	0.93	1
M1	with	N	MSI1H_HUMAN	MSI1	0	1	0	2
M1	with	N	COX2_HUMAN	MT-CO2	1	1	0	0
M1	with	N	MTAP_HUMAN	MTAP	0	1	0	0
M1	with	N	MYH10_HUMAN	MYH10	72	50	0	23
M1	with	N	MYH11_HUMAN	MYH11	4	2	0	22
M1	with	N	MYH14_HUMAN	MYH14	7	4	0	23
M1	with	N	MYH9_HUMAN	MYH9	94	68	0	23
M1	with	N	ML12A_HUMAN	MYL12A	5	5	0	10
M1	with	N	MYL6_HUMAN	MYL6	3	2	0	20
M1	with	N	MYL6B_HUMAN	MYL6B	1	1	0	22
M1	with	N	MYLK2_HUMAN	MYLK2	0	2	0.46	0
M1	with	N	MYO1A_HUMAN	MYO1A	2	3	0	20
M1	with	N	MYO1B_HUMAN	MYO1B	10	3	0	21
M1	with	N	MYO1C_HUMAN	MYO1C	10	3	0	23
M1	with	N	MYO1D_HUMAN	MYO1D	2	0	0	13
M1	with	N	MYO1E_HUMAN	MYO1E	1	0	0	18
M1	with	N	MYO6_HUMAN	MYO6	3	0	0	21
M1	with	N	NACA_HUMAN	NACA	1	0	0	7
M1	with	N	NP1L1_HUMAN	NAP1L1	1	1	0	11
M1	with	N	SYNM_HUMAN	NARS2	2	0	0.46	0
M1	with	N	NCAM1_HUMAN	NCAM1	2	2	0.93	0
M1	with	N	CND3_HUMAN	NCAPG	1	0	0	2
M1	with	N	CNDG2_HUMAN	NCAPG2	1	0	0	0
M1	with	N	NCBP1_HUMAN	NCBP1	1	0	0	0
M1	with	N	NUCL_HUMAN	NCL	16	16	0	18
M1	with	N	NICA_HUMAN	NCSTN	13	17	1	0
M1	with	N	NDUAB_HUMAN	NDUFA11	0	1	0	0
M1	with	N	NDUS1_HUMAN	NDUFS1	1	0	0	1
M1	with	N	NDUV1_HUMAN	NDUFV1	2	0	0.46	0
M1	with	N	NEU1A_HUMAN	NEURL	1	0	0	0
M1	with	N	NH2L1_HUMAN	NHP2L1	0	1	0	0
M1	with	N	NOA1_HUMAN	NOA1	1	0	0	0
M1	with	N	NOL9_HUMAN	NOL9	1	0	0	0
M1	with	N	NOM1_HUMAN	NOM1	2	0	0.46	0
M1	with	N	NOP2_HUMAN	NOP2	8	6	1	0
M1	with	N	NOP56_HUMAN	NOP56	8	2	0.8	3
M1	with	N	NOP58_HUMAN	NOP58	3	2	0.96	0
M1	with	N	PSA_HUMAN	NPEPPS	1	0	0	3
M1	with	N	NPM_HUMAN	NPM1	6	9	0	19
M1	with	N	NPTN_HUMAN	NPTN	1	0	0	0
M1	with	N	NRAP_HUMAN	NRAP	0	1	0	0
M1	with	N	NEUG_HUMAN	NRGN	1	0	0	0
M1	with	N	NSF_HUMAN	NSF	2	0	0.36	1
M1	with	N	NSUN2_HUMAN	NSUN2	1	0	0	3
M1	with	N	NU188_HUMAN	NUP188	1	0	0	0
M1	with	N	NU205_HUMAN	NUP205	0	1	0	0
M1	with	N	NUP93_HUMAN	NUP93	2	4	0.98	2
M1	with	N	NVL_HUMAN	NVL	9	1	0.5	0
M1	with	N	OAT_HUMAN	OAT	1	0	0	1
M1	with	N	OXA1L_HUMAN	OXA1L	1	0	0	0
M1	with	N	P4HA1_HUMAN	P4HA1	0	1	0	0
M1	with	N	PA2G4_HUMAN	PA2G4	4	2	0.16	7
M1	with	N	PABP1_HUMAN	PABPC1	20	15	0.96	14
M1	with	N	PABP4_HUMAN	PABPC4	4	3	0.64	4
M1	with	N	PAB4L_HUMAN	PABPC4L	1	0	0	0
M1	with	N	PABP2_HUMAN	PABPN1	1	1	0	2
M1	with	N	PACN3_HUMAN	PACSIN3	2	0	0.01	9
M1	with	N	PUR6_HUMAN	PAICS	2	0	0.05	9
M1	with	N	PK1IP_HUMAN	PAK1IP1	0	1	0	0
M1	with	N	PARP1_HUMAN	PARP1	1	0	0	11
M1	with	N	PATZ1_HUMAN	PATZ1	0	1	0	0
M1	with	N	PCBP1_HUMAN	PCBP1	4	3	0.99	0
M1	with	N	PCBP2_HUMAN	PCBP2	0	2	0.3	3
M1	with	N	PCID2_HUMAN	PCID2	0	1	0	0
M1	with	N	PCNA_HUMAN	PCNA	1	0	0	6
M1	with	N	ODPB_HUMAN	PDHB	0	1	0	8
M1	with	N	PDILT_HUMAN	PDILT	1	0	0	0
M1	with	N	PDK3_HUMAN	PDK3	1	2	0.46	0
M1	with	N	PEX3_HUMAN	PEX3	0	1	0	0
M1	with	N	F263_HUMAN	PFKFB3	1	0	0	3
M1	with	N	K6PL_HUMAN	PFKL	4	0	0.45	1
M1	with	N	K6PP_HUMAN	PFKP	2	2	0.72	1
M1	with	N	PGAM5_HUMAN	PGAM5	0	1	0	4
M1	with	N	PGAP1_HUMAN	PGAP1	0	1	0	0
M1	with	N	PGRC1_HUMAN	PGRMC1	2	5	0.96	0
M1	with	N	PGPS1_HUMAN	PGS1	1	0	0	0
M1	with	N	PHB_HUMAN	PHB	0	1	0	12
M1	with	N	SERA_HUMAN	PHGDH	10	7	0.02	13
M1	with	N	PIEZ2_HUMAN	PIEZO2	1	1	0	0
M1	with	N	PIGG_HUMAN	PIGG	3	0	0.49	0
M1	with	N	PINLY_HUMAN	PINLYP	0	1	0	0
M1	with	N	KPYM_HUMAN	PKM	4	2	0	14
M1	with	N	POTED_HUMAN	POTED	0	1	0	0
M1	with	N	ACTBM_HUMAN	POTEKP	3	0	0	10
M1	with	N	IPYR_HUMAN	PPA1	0	1	0	3
M1	with	N	PPM1A_HUMAN	PPM1A	15	9	0.95	4
M1	with	N	PP12C_HUMAN	PPP1R12C	0	1	0	0
M1	with	N	PP2AA_HUMAN	PPP2CA	1	0	0	1
M1	with	N	2ABA_HUMAN	PPP2R2A	1	1	0	1
M1	with	N	PRDX1_HUMAN	PRDX1	4	10	0	24
M1	with	N	PRKDC_HUMAN	PRKDC	32	11	0.89	11
M1	with	N	ANM5_HUMAN	PRMT5	8	3	0	9
M1	with	N	PRP31_HUMAN	PRPF31	3	0	0.02	6
M1	with	N	PRP39_HUMAN	PRPF39	1	1	0	0
M1	with	N	TRY1_HUMAN	PRSS1	1	1	0	2
M1	with	N	PRS4_HUMAN	PSMC1	1	2	0.48	3
M1	with	N	PRS7_HUMAN	PSMC2	2	0	0.3	3
M1	with	N	PRS6A_HUMAN	PSMC3	1	0	0	7
M1	with	N	PRS8_HUMAN	PSMC5	3	0	0.42	3
M1	with	N	PSMD2_HUMAN	PSMD2	3	0	0.27	4
M1	with	N	PTCD3_HUMAN	PTCD3	1	0	0	0
M1	with	N	PTK7_HUMAN	PTK7	2	2	0.61	5
M1	with	N	HACD3_HUMAN	PTPLAD1	1	0	0	0
M1	with	N	PTN1_HUMAN	PTPN1	2	1	0.46	0
M1	with	N	PUF60_HUMAN	PUF60	3	0	0.44	1
M1	with	N	PWP1_HUMAN	PWP1	2	1	0.46	0
M1	with	N	QPCTL_HUMAN	QPCTL	3	2	0.96	0
M1	with	N	QTRD1_HUMAN	QTRTD1	1	0	0	0
M1	with	N	RAF1_HUMAN	RAF1	2	0	0.46	0
M1	with	N	RAP2A_HUMAN	RAP2A	1	0	0	8
M1	with	N	SYRC_HUMAN	RARS	2	0	0.3	3
M1	with	N	RFOX1_HUMAN	RBFOX1	1	0	0	0
M1	with	N	RBM10_HUMAN	RBM10	2	2	0	5
M1	with	N	RBM14_HUMAN	RBM14	8	3	0.9	1
M1	with	N	RBM34_HUMAN	RBM34	5	0	0.5	1
M1	with	N	RBM39_HUMAN	RBM39	6	6	0.89	3
M1	with	N	RBM4B_HUMAN	RBM4B	2	0	0.46	0
M1	with	N	RBMS1_HUMAN	RBMS1	1	0	0	0
M1	with	N	RBMX_HUMAN	RBMX	3	2	0.96	0
M1	with	N	ZN363_HUMAN	RCHY1	0	1	0	0
M1	with	N	RCN2_HUMAN	RCN2	0	1	0	4
M1	with	N	RFC3_HUMAN	RFC3	1	0	0	0
M1	with	N	RFC5_HUMAN	RFC5	2	0	0.46	0
M1	with	N	MIRO2_HUMAN	RHOT2	1	0	0	0
M1	with	N	RIPK1_HUMAN	RIPK1	1	0	0	0
M1	with	N	RN213_HUMAN	RNF213	0	2	0.46	0
M1	with	N	RN219_HUMAN	RNF219	3	0	0.49	2
M1	with	N	XRP2_HUMAN	RP2	2	0	0	12
M1	with	N	RFA1_HUMAN	RPA1	13	11	0	23
M1	with	N	RFA2_HUMAN	RPA2	0	2	0.36	2
M1	with	N	RPGR1_HUMAN	RPGRIP1	1	0	0	0
M1	with	N	RL10_HUMAN	RPL10	0	1	0	0
M1	with	N	RL10A_HUMAN	RPL10A	3	5	0.71	9
M1	with	N	RL11_HUMAN	RPL11	2	2	0	18
M1	with	N	RL12_HUMAN	RPL12	2	6	0.24	12
M1	with	N	RL13_HUMAN	RPL13	6	8	0.95	11
M1	with	N	RL14_HUMAN	RPL14	1	2	0.23	7
M1	with	N	RL15_HUMAN	RPL15	3	1	0.23	4
M1	with	N	RL18_HUMAN	RPL18	5	4	0.06	15
M1	with	N	RL19_HUMAN	RPL19	0	1	0	7
M1	with	N	RL21_HUMAN	RPL21	0	2	0.48	2
M1	with	N	RL22_HUMAN	RPL22	2	2	0.03	11
M1	with	N	RL23_HUMAN	RPL23	3	2	0.38	7
M1	with	N	RL23A_HUMAN	RPL23A	0	4	0.09	11
M1	with	N	RL24_HUMAN	RPL24	2	1	0	17
M1	with	N	RL26L_HUMAN	RPL26L1	2	3	0.4	4
M1	with	N	RL27_HUMAN	RPL27	1	1	0	8
M1	with	N	RL27A_HUMAN	RPL27A	1	3	0.15	10
M1	with	N	RL29_HUMAN	RPL29	1	2	0.48	2
M1	with	N	RL3_HUMAN	RPL3	8	5	0.28	14
M1	with	N	RL31_HUMAN	RPL31	2	2	0	14
M1	with	N	RL34_HUMAN	RPL34	2	2	0.4	4
M1	with	N	RL35_HUMAN	RPL35	2	2	0.45	5
M1	with	N	RL38_HUMAN	RPL38	0	2	0.48	2
M1	with	N	RL4_HUMAN	RPL4	12	5	0.27	14
M1	with	N	RL6_HUMAN	RPL6	6	4	0.15	10
M1	with	N	RL7_HUMAN	RPL7	6	6	0	21
M1	with	N	RL7A_HUMAN	RPL7A	5	5	0.13	17
M1	with	N	RL8_HUMAN	RPL8	2	3	0	17
M1	with	N	RL9_HUMAN	RPL9	2	2	0.02	14
M1	with	N	RLA0_HUMAN	RPLP0	0	4	0	19
M1	with	N	RLA0L_HUMAN	RPLP0P6	4	4	0.14	10
M1	with	N	RLA2_HUMAN	RPLP2	3	2	0.62	4
M1	with	N	RPN1_HUMAN	RPN1	15	10	1	12
M1	with	N	RPN2_HUMAN	RPN2	4	0	0.34	7
M1	with	N	RS10L_HUMAN	RPS10P5	0	2	0.46	0
M1	with	N	RS13_HUMAN	RPS13	1	3	0.14	5
M1	with	N	RS14_HUMAN	RPS14	3	5	0.24	16
M1	with	N	RS16_HUMAN	RPS16	3	7	0.45	14
M1	with	N	RS17L_HUMAN	RPS17L	1	1	0	3
M1	with	N	RS18_HUMAN	RPS18	6	7	0.02	19
M1	with	N	RS19_HUMAN	RPS19	5	3	0.31	7
M1	with	N	RS2_HUMAN	RPS2	6	4	0.04	14
M1	with	N	RS20_HUMAN	RPS20	0	3	0.5	2
M1	with	N	RS21_HUMAN	RPS21	1	2	0.09	5
M1	with	N	RS23_HUMAN	RPS23	1	1	0	7
M1	with	N	RS24_HUMAN	RPS24	1	0	0	5
M1	with	N	RS25_HUMAN	RPS25	2	2	0.01	7
M1	with	N	RS26_HUMAN	RPS26	2	2	0.38	7
M1	with	N	RS26L_HUMAN	RPS26P11	1	1	0	0
M1	with	N	RS28_HUMAN	RPS28	2	2	0.96	2
M1	with	N	RS29_HUMAN	RPS29	1	0	0	0
M1	with	N	RS3_HUMAN	RPS3	7	12	0.01	18
M1	with	N	RS3A_HUMAN	RPS3A	3	5	0	16
M1	with	N	RS4X_HUMAN	RPS4X	0	3	0	15
M1	with	N	RS6_HUMAN	RPS6	3	6	0.34	8
M1	with	N	RS7_HUMAN	RPS7	0	2	0	12
M1	with	N	RS8_HUMAN	RPS8	5	3	0.27	11
M1	with	N	RS9_HUMAN	RPS9	5	7	0.18	11
M1	with	N	RSSA_HUMAN	RPSA	12	8	1	9
M1	with	N	RRBP1_HUMAN	RRBP1	1	0	0	0
M1	with	N	RRS1_HUMAN	RRS1	2	0	0.46	0
M1	with	N	RSAD1_HUMAN	RSAD1	1	0	0	0
M1	with	N	RSBNL_HUMAN	RSBN1L	2	0	0.46	0
M1	with	N	RSPRY_HUMAN	RSPRY1	0	3	0.22	7
M1	with	N	RUSC1_HUMAN	RUSC1	1	0	0	0
M1	with	N	RUVB1_HUMAN	RUVBL1	4	6	0.54	10
M1	with	N	RUVB2_HUMAN	RUVBL2	11	6	0.63	13
M1	with	N	SCAM3_HUMAN	SCAMP3	6	5	1	0
M1	with	N	ACOD_HUMAN	SCD	0	1	0	0
M1	with	N	SCFD1_HUMAN	SCFD1	0	1	0	2
M1	with	N	CAB45_HUMAN	SDF4	1	0	0	0
M1	with	N	DHSA_HUMAN	SDHA	1	0	0	2
M1	with	N	S61A1_HUMAN	SEC61A1	2	1	0.46	0
M1	with	N	SRAC1_HUMAN	SERAC1	1	0	0	0
M1	with	N	PAIRB_HUMAN	SERBP1	9	9	0.38	19
M1	with	N	SF3B1_HUMAN	SF3B1	1	1	0	5
M1	with	N	MOT1_HUMAN	SLC16A1	4	5	1	1
M1	with	N	AAAT_HUMAN	SLC1A5	11	13	1	9
M1	with	N	TXTP_HUMAN	SLC25A1	2	3	0.96	0
M1	with	N	M2OM_HUMAN	SLC25A11	2	3	0.75	4
M1	with	N	CMC1_HUMAN	SLC25A12	12	4	0.95	5
M1	with	N	CMC2_HUMAN	SLC25A13	19	13	0.99	8
M1	with	N	MPCP_HUMAN	SLC25A3	7	5	0.84	13
M1	with	N	ADT1_HUMAN	SLC25A4	1	7	0.44	13
M1	with	N	ADT2_HUMAN	SLC25A5	2	5	0	20
M1	with	N	ADT3_HUMAN	SLC25A6	1	2	0.05	10
M1	with	N	GTR1_HUMAN	SLC2A1	1	0	0	0
M1	with	N	S38A1_HUMAN	SLC38A1	2	0	0.46	0
M1	with	N	S39AB_HUMAN	SLC39A11	0	1	0	0
M1	with	N	4F2_HUMAN	SLC3A2	0	2	0.46	0
M1	with	N	CTR1_HUMAN	SLC7A1	3	0	0.49	0
M1	with	N	LAT1_HUMAN	SLC7A5	2	0	0.46	0
M1	with	N	NAC1_HUMAN	SLC8A1	1	0	0	0
M1	with	N	SLN12_HUMAN	SLFN12	0	1	0	0
M1	with	N	SMC1A_HUMAN	SMC1A	1	0	0	0
M1	with	N	SMC2_HUMAN	SMC2	1	0	0	1
M1	with	N	U520_HUMAN	SNRNP200	4	0	0.5	2
M1	with	N	SMD1_HUMAN	SNRPD1	0	2	0.09	9
M1	with	N	SMD2_HUMAN	SNRPD2	1	2	0.48	1
M1	with	N	SMD3_HUMAN	SNRPD3	1	0	0	9
M1	with	N	RUXE_HUMAN	SNRPE	0	1	0	2
M1	with	N	SPS2L_HUMAN	SPATS2L	1	0	0	0
M1	with	N	SPNS1_HUMAN	SPNS1	1	0	0	0
M1	with	N	SPTC1_HUMAN	SPTLC1	1	1	0	0
M1	with	N	SRSF2_HUMAN	SRSF2	1	0	0	0
M1	with	N	SRSF3_HUMAN	SRSF3	2	0	0.46	0
M1	with	N	SRSF4_HUMAN	SRSF4	1	1	0	0
M1	with	N	SRSF6_HUMAN	SRSF6	0	1	0	0
M1	with	N	SSRG_HUMAN	SSR3	1	1	0	1
M1	with	N	STAU1_HUMAN	STAU1	2	0	0.46	0
M1	with	N	STK38_HUMAN	STK38	26	17	0	9
M1	with	N	STRN_HUMAN	STRN	2	0	0.46	0
M1	with	N	STT3A_HUMAN	STT3A	5	2	0.96	0
M1	with	N	CHIP_HUMAN	STUB1	1	1	0	0
M1	with	N	SYBU_HUMAN	SYBU	0	1	0	0
M1	with	N	HNRPQ_HUMAN	SYNCRIP	6	3	0.32	10
M1	with	N	TAB1_HUMAN	TAB1	2	1	0.19	5
M1	with	N	RBP56_HUMAN	TAF15	3	1	0.04	12
M1	with	N	TRBP2_HUMAN	TARBP2	1	0	0	0
M1	with	N	TADBP_HUMAN	TARDBP	1	0	0	2
M1	with	N	TBCD_HUMAN	TBCD	1	0	0	1
M1	with	N	TCOF_HUMAN	TCOF1	3	0	0.5	1
M1	with	N	TCPA_HUMAN	TCP1	2	1	0	18
M1	with	N	TFG_HUMAN	TFG	13	7	0.79	10
M1	with	N	TR150_HUMAN	THRAP3	1	0	0	4
M1	with	N	TI23B_HUMAN	TIMM23B	0	1	0	0
M1	with	N	TIM50_HUMAN	TIMM50	4	6	0.99	3
M1	with	N	TM165_HUMAN	TMEM165	2	0	0.48	1
M1	with	N	TMM33_HUMAN	TMEM33	1	1	0	1
M1	with	N	TMOD3_HUMAN	TMOD3	2	0	0	13
M1	with	N	LAP2A_HUMAN	TMPO	3	0	0.26	7
M1	with	N	TMTC1_HUMAN	TMTC1	0	2	0.46	0
M1	with	N	TOM1_HUMAN	TOM1	3	2	0	23
M1	with	N	TOM40_HUMAN	TOMM40	0	1	0	0
M1	with	N	TOP2A_HUMAN	TOP2A	2	0	0.46	0
M1	with	N	TPM1_HUMAN	TPM1	1	2	0	18
M1	with	N	TRAP1_HUMAN	TRAP1	2	0	0	11
M1	with	N	TRI27_HUMAN	TRIM27	1	0	0	0
M1	with	N	PCH2_HUMAN	TRIP13	2	2	0.93	1
M1	with	N	RO60_HUMAN	TROVE2	3	2	0.84	3
M1	with	N	TTC27_HUMAN	TTC27	5	0	0.5	0
M1	with	N	TTC34_HUMAN	TTC34	0	1	0	0
M1	with	N	TT39A_HUMAN	TTC39A	1	0	0	0
M1	with	N	TBA1A_HUMAN	TUBA1A	55	56	0.99	13
M1	with	N	TBA1B_HUMAN	TUBA1B	0	1	0	1
M1	with	N	TBA4A_HUMAN	TUBA4A	1	0	0	17
M1	with	N	TBA4B_HUMAN	TUBA4B	5	4	0.98	6
M1	with	N	TBB5_HUMAN	TUBB	11	19	0.02	27
M1	with	N	TBB1_HUMAN	TUBB1	33	18	1	26
M1	with	N	TBB2A_HUMAN	TUBB2A	40	50	0.65	12
M1	with	N	TBB2B_HUMAN	TUBB2B	1	2	0.48	1
M1	with	N	TBB3_HUMAN	TUBB3	23	20	1	11
M1	with	N	TBB4A_HUMAN	TUBB4A	13	12	1	10
M1	with	N	TBB4B_HUMAN	TUBB4B	4	5	0.76	10
M1	with	N	TBB6_HUMAN	TUBB6	4	5	1	1
M1	with	N	GCP2_HUMAN	TUBGCP2	4	2	0.98	1
M1	with	N	THIO_HUMAN	TXN	1	2	0.05	9
M1	with	N	U2AF2_HUMAN	U2AF2	2	0	0.48	1
M1	with	N	UBA1_HUMAN	UBA1	3	0	0	14
M1	with	N	RL40_HUMAN	UBA52	4	3	0	10
M1	with	N	UBP2L_HUMAN	UBAP2L	2	2	0.96	1
M1	with	N	UB2Q1_HUMAN	UBE2Q1	1	0	0	0
M1	with	N	UBE3D_HUMAN	UBE3D	1	1	0	0
M1	with	N	UBR5_HUMAN	UBR5	2	0	0.46	0
M1	with	N	N2DL2_HUMAN	ULBP2	1	0	0	0
M1	with	N	RENT1_HUMAN	UPF1	2	0	0.46	0
M1	with	N	URB2_HUMAN	URB2	1	0	0	0
M1	with	N	USP9X_HUMAN	USP9X	1	0	0	1
M1	with	N	TERA_HUMAN	VCP	2	0	0	13
M1	with	N	VPS52_HUMAN	VPS52	2	0	0.46	0
M1	with	N	WDR75_HUMAN	WDR75	1	0	0	0
M1	with	N	MEP50_HUMAN	WDR77	1	0	0	5
M1	with	N	XPO1_HUMAN	XPO1	0	3	0	3
M1	with	N	XPOT_HUMAN	XPOT	9	4	1	2
M1	with	N	XRCC5_HUMAN	XRCC5	2	0	0	8
M1	with	N	XRCC6_HUMAN	XRCC6	2	0	0	12
M1	with	N	XRN2_HUMAN	XRN2	3	0	0.5	2
M1	with	N	YBOX1_HUMAN	YBX1	9	5	0.03	27
M1	with	N	YLPM1_HUMAN	YLPM1	2	1	0.46	0
M1	with	N	YTHD1_HUMAN	YTHDF1	1	0	0	0
M1	with	N	YTHD2_HUMAN	YTHDF2	1	1	0	2
M1	with	N	1433E_HUMAN	YWHAE	0	1	0	8
M1	with	N	1433Z_HUMAN	YWHAZ	0	1	0	8
M1	with	N	ZN326_HUMAN	ZNF326	3	0	0.5	2
M1	with	N	ZN622_HUMAN	ZNF622	1	0	0	0
M1	with	N	ZN625_HUMAN	ZNF625	0	1	0	0
M1	with	N	ZW10_HUMAN	ZW10	1	0	0	0
M1	without	C	ACLY_HUMAN	ACLY	0	2	0.01	8
M1	without	C	ACTS_HUMAN	ACTA1	0	1	0	1
M1	without	C	ACTA_HUMAN	ACTA2	25	31	0	27
M1	without	C	ACTB_HUMAN	ACTB	11	27	0	27
M1	without	C	ACTBL_HUMAN	ACTBL2	16	24	0	26
M1	without	C	ACTN1_HUMAN	ACTN1	3	10	0.01	19
M1	without	C	ACTN4_HUMAN	ACTN4	5	36	0.39	13
M1	without	C	ARP2_HUMAN	ACTR2	3	15	0	21
M1	without	C	ARP3_HUMAN	ACTR3	16	37	0	21
M1	without	C	ARP3B_HUMAN	ACTR3B	7	18	0	19
M1	without	C	SAHH_HUMAN	AHCY	0	1	0	5
M1	without	C	AIFM1_HUMAN	AIFM1	2	2	0.02	9
M1	without	C	F8VY04_HUMAN	AK2	1	0	0	0
M1	without	C	ALDH2_HUMAN	ALDH2	0	1	0	2
M1	without	C	AL3A2_HUMAN	ALDH3A2	0	1	0	0
M1	without	C	ALMS1_HUMAN	ALMS1	0	1	0	0
M1	without	C	ARC1A_HUMAN	ARPC1A	0	2	0	20
M1	without	C	ARC1B_HUMAN	ARPC1B	2	2	0	18
M1	without	C	ARPC2_HUMAN	ARPC2	0	4	0	20
M1	without	C	ARPC3_HUMAN	ARPC3	0	3	0	19
M1	without	C	ARPC4_HUMAN	ARPC4	2	2	0	20
M1	without	C	ARPC5_HUMAN	ARPC5	1	1	0	18
M1	without	C	ARP5L_HUMAN	ARPC5L	0	2	0	16
M1	without	C	PUR9_HUMAN	ATIC	0	1	0	2
M1	without	C	AT1A1_HUMAN	ATP1A1	5	6	0.01	14
M1	without	C	AT1A2_HUMAN	ATP1A2	1	3	0.43	2
M1	without	C	AT2A1_HUMAN	ATP2A1	0	1	0	1
M1	without	C	ATPA_HUMAN	ATP5A1	1	14	0	19
M1	without	C	ATPB_HUMAN	ATP5B	3	16	0.19	19
M1	without	C	BASP1_HUMAN	BASP1	0	2	0.17	1
M1	without	C	BNC2_HUMAN	BNC2	0	1	0	0
M1	without	C	CK059_HUMAN	C11ORF59	1	1	0	8
M1	without	C	CK084_HUMAN	C11ORF84	2	2	0.01	7
M1	without	C	CA077_HUMAN	C1ORF77	1	0	0	4
M1	without	C	PYR1_HUMAN	CAD	2	3	0.35	2
M1	without	C	CALM_HUMAN	CALM1	0	1	0	9
M1	without	C	CAND1_HUMAN	CAND1	0	1	0	1
M1	without	C	CAP1_HUMAN	CAP1	0	1	0	0
[truncated: 17,658 more rows]
