# Supplementary material for: Comparative influenza protein interactomes identify the role of plakophilin 2 in virus restriction
Source: Nat Commun. 2017 Feb 7;8:13876. doi: 10.1038/ncomms13876 (PMC5309701; doi:10.1038/ncomms13876)
Supplement: Supplementary Data 4 — New interactions [file ncomms13876-s5.xlsx]

## Sheet: Supplementary Data 4
Supplementary Data 4: New interactions
Vrial gene	Gene
HA	ATP5J2
HA	ATXN10
HA	C2orf47
HA	CDC42EP1
HA	COPG
HA	DNAJB6
HA	FAM62B
HA	FANCI
HA	GGCX
HA	HAX1
HA	IMMT
HA	MAGED1
HA	NOP58
HA	QPCTL
HA	RBM9
HA	SLC25A22
HA	SSR1
HA	TELO2
HA	TUBB6
HA	TPM4
M1	RPGRIP1
M1	WDR5
M1	ATXN10
M1	ERGIC3
M1	HIST1H1A
M1	IGF2R
M1	MOV10
M1	NCAM1
M1	NOP2
M1	NOP58
M1	QPCTL
M1	SCAMP3
M1	SLC25A1
M1	STT3A
M2	AGTRAP
M2	COPR5
M2	COQ5
M2	DCAF7
M2	FAM105B
M2	HLA-A
M2	HLA-B
M2	NPEPPSL1
M2	NUP133
M2	SLC25A1
M2	TECR
M2	TGFR1
M2	TIMM23B
M2	TTC13
M2	ATP5I
M2	CDSN
M2	DNM1
M2	DUSP9
M2	ECM29
M2	HAX1
M2	HOOK1
M2	HOOK3
M2	NOP58
M2	OCIAD1
M2	PRAF2
M2	RINT1
M2	UQCRC2
M2	YME1L1
M2	ZMPSTE24
NA	ALDH3A2
NA	ATXN10
NA	CLGN
NA	TRIM4
NA	ALDH1A2
NA	COL4A2
NA	DNM1
NA	HADHB
NA	WDR6
NP	AIMP1
NP	C1orf35
NP	CCDC124
NP	DDX18
NP	DKC1
NP	EBNA1BP2
NP	ELAVL2
NP	HIST1H1A
NP	HIST1H2AA
NP	HNRNPAB
NP	HNRNPCL1
NP	KPNA5
NP	LARP1B
NP	LUC7L3
NP	MKI67IP
NP	NHP2
NP	NHP2L1
NP	NOP10
NP	NOP58
NP	PABPC4L
NP	RBM28
NP	SREK1
NP	TRIM41
NP	QARS
NP	TRIM66
NP	ERAL1
NP	GNL3
NP	ICT1
NP	NOP2
NP	POP1
NP	MTERFD1
NP	TRUB2
NS2	GFM1
NS2	APPL2
NS2	EEA1
NS2	HSD17B4
NS2	PEX14
NS2	PEX5
NS2	CEP170
NS2	FKBP15
NS2	GCC1
NS2	HAUS3
NS2	HAUS5
NS2	HAUS6
NS2	TYMS
NS1	CIT
NS1	FKBP5
NS1	P4HA1
NS1	TMPO
NS1	COPR5
NS1	DCAF7
NS1	H1FX
NS1	HNRNPCL1
NS1	PFN2
NS1	NUP188
PA	C22ORF28
PA	SPAG5
PA	COPR5
PA	DHX36
PA	MAP1A
PA	MYCBP
PA	SKAP
PA	AFAP1L2
PA	AGK
PA	FARP1
PA	TOP1
PA	PAK4
PB2	AKAP8
PB2	CCT6B
PB2	CLU
PB2	FAM83H
PB2	MYCBP
PB2	PDCD6
PB2	SCAMP3
PB2	SIPA1L2
PB2	SQSTM1
PB2	STUB1
PB2	TIMM23B
PB2	AAR2
PB2	ADCK3
PB2	AFG3L2
PB2	AGK
PB2	ALDH3A2
PB2	AMBRA1
PB2	ANKHD1
PB2	ASPM
PB2	ATP5J2
PB2	C12orf23
PB2	CARM1
PB2	CASC5
PB2	CBWD1
PB2	CCDC47
PB2	CDC45
PB2	CDC73
PB2	CDIPT
PB2	CEP170P1
PB2	CTNND1
PB2	DNAJB3
PB2	EIF3D
PB2	FAM62B
PB2	FANCI
PB2	FKBP8
PB2	HAUS8
PB2	IQCB1
PB2	LAS1L
PB2	MAP7D1
PB2	NOM1
PB2	NOP2
PB2	PDK3
PB2	PIK3R2
PB2	PRR14L
PB2	PSD3
PB2	QPCTL
PB2	RBFOX1
PB2	RFC5
PB2	SAV1
PB2	SFXN4
PB2	SKIV2L2
PB2	SLC25A1
PB2	SLC25A19
PB2	SMTN
PB2	SSR1
PB2	STK3
PB2	TECR
PB2	TMED10
PB2	UTP15
PB2	WDR18
PB2	WDR62
PB2	YME1L1
PB2	ZBTB34
PB2	ZCCHC8
PB2	LSM14B
PB2	MKI67
PB2	QSER1
PB2	ZNF644
PB2	BBX
PB2	CCP110
PB2	EHMT1
PB2	FAM208A
PB2	FYTTD1
PB2	HAUS3
PB2	HJURP
PB2	IRAK1
PB2	KIAA1671
PB2	MAP1A
PB2	MAPKAP1
PB2	PASK
PB2	PNPLA6
PB2	POP1
PB2	PPHLN1
PB2	RC3H1
PB2	RFC3
PB2	RING1
PB2	SLC3A2
PB2	WIZ
PB2	ZC3H18
PB2	ZRANB1
PB1F2	CBWD1
PB1F2	CCT6B
PB1F2	FANCI
PB1F2	NUP205
PB1F2	TTC27
PB1F2	UBR5
PB1F2	CDC45
PB1F2	FANCD2
PB1F2	FAR1
PB1F2	IPO5
PB1F2	NUP107
PB1F2	NUP160
PB1F2	STT3A
PB1F2	RBM9
PB1F2	NUP133
PB1	AMBRA1
PB1	ANGEL2
PB1	CDC42EP1
PB1	CDC45
PB1	CDC73
PB1	DNAJB12
PB1	EIF3D
PB1	FAM62B
PB1	FANCI
PB1	FAR1
PB1	FKBP8
PB1	GPRASP2
PB1	HAUS6
PB1	IQSEC1
PB1	MKI67
PB1	PKP2
PB1	PPP6R1
PB1	PRKAR1A
PB1	RCN1
PB1	SDF4
PB1	SEC16A
PB1	SKIV2L2
PB1	SMTN
PB1	STT3A
PB1	TECR
PB1	TELO2
PB1	TRO
PB1	TTC27
PB1	UBE3C
PB1	YME1L1
PB1	ZNF281
PB1	AGK
PB1	ALDH3A2
PB1	FANCD2
PB1	HK1
PB1	KIF5A
PB1	NOTCH2
PB1	NUP133
PB1	NUP205
PB1	SPTLC1
PB1	TCF25
PB1	ANK3
PB1	CDIPT
PB1	CLINT1
PB1	DNAJB3
PB1	GALK1
PB1	NDUFS2
PB1	PDCD6
PB1	QPCTL
PB1	RBFOX1
PB1	SLC25A1
PB1	ACAD9
PB1	ALDH1A1
PB1	ATP5J2
PB1	DCAF7
PB1	DNAJB5
PB1	DNAJC16
PB1	HLA-B
PB1	IGBP1
PB1	KEAP1
PB1	MAD2L1
PB1	MT-CO2
PB1	NCSTN
PB1	NDUFA13
PB1	NUP107
PB1	PRKACA
PB1	SCO2
PB1	SEC61A1
PB1	SKP1
PB1	SLC25A22
PB1	SSR1
PB1	TIMM21
PB1	TIMM23B
