# Supplementary material for: Comparative influenza protein interactomes identify the role of plakophilin 2 in virus restriction
Source: Nat Commun. 2017 Feb 7;8:13876. doi: 10.1038/ncomms13876 (PMC5309701; doi:10.1038/ncomms13876)
Supplement: Supplementary Data 5 — IAV-modulated interactions [file ncomms13876-s6.xlsx]

## Sheet: Supplementary Data 5
Supplementary Data 5: IAV-modulated interactions
Vrial gene	Gene	IAV-induced	IAV-suppressed
HA	ATP5J2	No	No
HA	ATXN10	No	Yes
HA	C2orf47	No	Yes
HA	CDC42EP1	No	No
HA	CDIPT	Yes	No
HA	CHP1	No	Yes
HA	COPG	No	Yes
HA	DNAJB6	No	No
HA	FAM62B	No	No
HA	FANCI	No	No
HA	FAR1	No	No
HA	GGCX	No	Yes
HA	HAX1	No	No
HA	HLA-B	No	Yes
HA	IMMT	No	Yes
HA	MAGED1	No	Yes
HA	NOP58	No	No
HA	PTPLAD1	No	No
HA	QPCTL	No	Yes
HA	RBM9	No	No
HA	SLC25A1	No	No
HA	SLC25A22	No	Yes
HA	SLC27A4	No	Yes
HA	SSR1	No	No
HA	TELO2	No	Yes
HA	TPM4	Yes	No
HA	TUBB6	No	No
M1	ATXN10	Yes	No
M1	CCDC47	Yes	No
M1	CPVL	Yes	No
M1	DDX1	Yes	No
M1	DHCR7	Yes	No
M1	ERGIC3	Yes	No
M1	FXR1	Yes	No
M1	HIST1H1A	Yes	No
M1	HSPBP1	Yes	No
M1	IGF2R	Yes	No
M1	MOV10	Yes	No
M1	NCAM1	Yes	No
M1	NCSTN	No	No
M1	NOP2	Yes	No
M1	NOP58	Yes	No
M1	PCBP1	Yes	No
M1	PGRMC1	No	No
M1	QPCTL	Yes	No
M1	RBMX	Yes	No
M1	RPGRIP1	No	Yes
M1	SCAMP3	Yes	No
M1	SLC25A1	Yes	No
M1	STRN	No	No
M1	STRN3	No	No
M1	STT3A	Yes	No
M1	WDR5	No	Yes
M2	ADCK3	Yes	No
M2	AGTRAP	No	Yes
M2	ALDH3A2	Yes	No
M2	ARMC6	Yes	No
M2	ATP5I	Yes	No
M2	ATP6V1A	Yes	No
M2	ATP6V1H	Yes	No
M2	ATXN10	No	No
M2	BTAF1	Yes	No
M2	BZW1	Yes	No
M2	BZW2	Yes	No
M2	C7orf43	No	Yes
M2	CDC45	No	No
M2	CDIPT	Yes	No
M2	CDSN	Yes	No
M2	CHCHD3	Yes	No
M2	COG1	Yes	No
M2	COPR5	No	Yes
M2	COQ5	No	Yes
M2	DCAF7	No	Yes
M2	DDX20	Yes	No
M2	DHCR7	No	Yes
M2	DNM1	Yes	No
M2	DNM2	Yes	No
M2	DUSP9	Yes	No
M2	ECM29	Yes	No
M2	EDEM3	No	Yes
M2	EIF2B1	No	No
M2	EIF2B2	Yes	No
M2	EIF2B3	No	No
M2	EIF2B4	No	No
M2	EIF2B5	No	No
M2	ERLIN2	Yes	No
M2	FAM105B	No	No
M2	FAM114A2	Yes	No
M2	FAM96B	Yes	No
M2	FANCD2	Yes	No
M2	FANCI	No	No
M2	FAR1	Yes	No
M2	GEMIN5	Yes	No
M2	HAX1	Yes	No
M2	HEATR3	Yes	No
M2	HLA-A	No	Yes
M2	HLA-B	No	Yes
M2	HOOK1	Yes	No
M2	HOOK3	Yes	No
M2	HSPBP1	Yes	No
M2	IPO5	No	No
M2	IRAK1	Yes	No
M2	JAK1	No	Yes
M2	NCDN	Yes	No
M2	NOM1	Yes	No
M2	NOP58	Yes	No
M2	NPEPPSL1	No	No
M2	NUP133	No	No
M2	NUP188	Yes	No
M2	NUP205	No	No
M2	OCIAD1	Yes	No
M2	PEX19	Yes	No
M2	PGRMC1	Yes	No
M2	PRAF2	Yes	No
M2	PTPLAD1	Yes	No
M2	QPCTL	Yes	No
M2	RANBP1	Yes	No
M2	RFC3	No	No
M2	RINT1	Yes	No
M2	SAAL1	No	No
M2	SCAMP3	No	No
M2	SLC25A1	No	No
M2	SLC3A2	Yes	No
M2	SMC4	Yes	No
M2	SRPRB	Yes	No
M2	SSR1	Yes	No
M2	TECR	No	Yes
M2	TELO2	Yes	No
M2	TGFR1	No	Yes
M2	TIMM23B	No	No
M2	TMCO1	Yes	No
M2	TMPO	Yes	No
M2	TMX1	Yes	No
M2	TRAPPC10	No	Yes
M2	TRAPPC3	No	No
M2	TRAPPC4	No	Yes
M2	TRAPPC5	No	Yes
M2	TRAPPC9	No	Yes
M2	TTC13	No	Yes
M2	TTC27	Yes	No
M2	UQCRC2	Yes	No
M2	YME1L1	Yes	No
M2	ZMPSTE24	Yes	No
M2	ZW10	Yes	No
NA	ALDH1A2	Yes	No
NA	ALDH3A2	No	Yes
NA	ATXN10	No	No
NA	CLGN	No	No
NA	COL4A2	Yes	No
NA	DNM1	Yes	No
NA	FAF2	Yes	No
NA	HADHB	Yes	No
NA	IPO5	No	No
NA	PDIA4	No	No
NA	RBMX	Yes	No
NA	TRIM4	No	Yes
NA	UGGT1	No	No
NA	WDR6	Yes	No
NP	AIMP1	No	No
NP	C1orf35	No	Yes
NP	CCDC124	No	Yes
NP	DAP3	No	No
NP	DDX18	No	Yes
NP	DKC1	No	No
NP	EBNA1BP2	No	No
NP	ELAVL2	No	Yes
NP	ERAL1	No	No
NP	FAM120A	No	No
NP	FBL	No	Yes
NP	GADD45GIP1	No	No
NP	GNL3	No	No
NP	H1FX	No	No
NP	HIST1H1A	No	No
NP	HIST1H2AA	No	Yes
NP	HNRNPAB	No	Yes
NP	HNRNPCL1	No	No
NP	HNRNPUL2	No	No
NP	HNRPDL	No	Yes
NP	ICT1	No	No
NP	KPNA1	No	No
NP	KPNA3	Yes	No
NP	KPNA5	No	Yes
NP	KPNA6	No	No
NP	LARP1	No	No
NP	LARP1B	No	No
NP	LARP7	No	No
NP	LUC7L2	No	No
NP	LUC7L3	No	Yes
NP	MEPCE	No	No
NP	MKI67IP	No	Yes
NP	MOV10	No	No
NP	MTERFD1	Yes	No
NP	NARS2	No	No
NP	NCBP1	No	No
NP	NCBP2	No	No
NP	NHP2	No	No
NP	NHP2L1	No	Yes
NP	NOP10	No	Yes
NP	NOP2	No	No
NP	NOP58	No	No
NP	PABPC4L	No	No
NP	PHAX	No	No
NP	POP1	No	No
NP	PTCD1	No	No
NP	PTCD3	No	No
NP	PURA	No	No
NP	QARS	No	No
NP	RALY	No	No
NP	RBM28	No	Yes
NP	RBMX	No	No
NP	RSL1D1	No	No
NP	SART3	No	Yes
NP	SNRNP70	No	No
NP	SNRPA	No	No
NP	SNRPA1	No	No
NP	SNRPB2	No	No
NP	SREK1	No	Yes
NP	SRP14	Yes	No
NP	SRSF3	No	No
NP	TOP1	Yes	No
NP	TOP2A	No	Yes
NP	TRA2A	No	Yes
NP	TRIM41	No	No
NP	TRIM66	Yes	No
NP	TRUB2	Yes	No
NP	U2AF1	Yes	No
NP	UPF1	No	No
NP	ZCCHC3	No	No
NS1	C22orf28	No	No
NS1	CIT	Yes	No
NS1	COPR5	No	No
NS1	DCAF7	No	Yes
NS1	DDX1	No	No
NS1	FAM98A	Yes	No
NS1	FKBP5	Yes	No
NS1	H1FX	No	Yes
NS1	HIST1H1A	No	Yes
NS1	HNRNPCL1	No	No
NS1	LARP1	No	Yes
NS1	MOV10	No	No
NS1	NISCH	No	No
NS1	NUP188	Yes	No
NS1	P4HA1	Yes	No
NS1	PFN2	No	Yes
NS1	PIK3CA	No	No
NS1	PIK3R1	Yes	No
NS1	PIK3R2	No	No
NS1	PIK3R3	No	No
NS1	STAU1	No	Yes
NS1	STAU2	No	Yes
NS1	TMPO	Yes	No
NS1	UPF1	No	Yes
NS1	WDR6	No	No
NS2	APPL2	Yes	No
NS2	CEP170	No	No
NS2	EEA1	Yes	No
NS2	FKBP15	No	No
NS2	GCC1	No	No
NS2	GFM1	No	No
NS2	HAUS3	No	No
NS2	HAUS5	No	No
NS2	HAUS6	No	No
NS2	HSD17B4	Yes	No
NS2	OCIAD1	Yes	No
NS2	PEX14	Yes	No
NS2	PEX5	Yes	No
NS2	TYMS	No	No
PA	AFAP1L2	No	Yes
PA	AGK	No	Yes
PA	C22ORF28	No	Yes
PA	COPR5	Yes	No
PA	DHX36	Yes	No
PA	FARP1	No	Yes
PA	MAP1A	Yes	No
PA	MYCBP	Yes	No
PA	PAK4	Yes	No
PA	RBMX	No	No
PA	SKAP	Yes	No
PA	SPAG5	No	No
PA	TOP1	No	Yes
PB1	ACAD9	Yes	No
PB1	AGK	Yes	No
PB1	AKAP8	No	No
PB1	ALDH1A1	Yes	No
PB1	ALDH3A2	Yes	No
PB1	AMBRA1	No	No
PB1	ANGEL2	No	Yes
PB1	ANK3	No	Yes
PB1	ATP5J2	Yes	No
PB1	BAG5	No	Yes
PB1	CDC42EP1	No	No
PB1	CDC45	No	No
PB1	CDC73	No	No
PB1	CDIPT	No	No
PB1	CLINT1	No	Yes
PB1	CLPB	No	No
PB1	DCAF7	Yes	No
PB1	DNAJB12	No	No
PB1	DNAJB3	No	Yes
PB1	DNAJB4	Yes	No
PB1	DNAJB5	Yes	No
PB1	DNAJB6	Yes	No
PB1	DNAJC16	Yes	No
PB1	DNAJC7	No	No
PB1	EIF3D	No	No
PB1	FAM62B	No	Yes
PB1	FANCD2	Yes	No
PB1	FANCI	No	No
PB1	FAR1	No	No
PB1	FKBP8	No	No
PB1	GALK1	No	Yes
PB1	GPRASP2	No	No
PB1	GTF3C1	Yes	No
PB1	HAUS6	No	No
PB1	HAX1	No	No
PB1	HECTD1	No	No
PB1	HK1	No	No
PB1	HLA-B	Yes	No
PB1	IGBP1	Yes	No
PB1	IPO5	No	No
PB1	IQSEC1	No	No
PB1	IRAK1	No	No
PB1	KEAP1	Yes	No
PB1	KIF5A	No	No
PB1	LAS1L	No	No
PB1	MAD2L1	Yes	No
PB1	MAGED1	No	No
PB1	MAP7D1	No	No
PB1	MKI67	No	Yes
PB1	MLF2	No	No
PB1	MT-CO2	Yes	No
PB1	MVP	Yes	No
PB1	NCSTN	Yes	No
PB1	NDUFA13	Yes	No
PB1	NDUFS2	No	No
PB1	NOTCH2	Yes	No
PB1	NUP107	Yes	No
PB1	NUP133	Yes	No
PB1	NUP205	Yes	No
PB1	P4HA1	No	No
PB1	P4HB	Yes	No
PB1	PDCD6	No	Yes
PB1	PKP2	No	Yes
PB1	POLR2B	Yes	No
PB1	PPP6C	No	No
PB1	PPP6R1	No	No
PB1	PPP6R3	No	No
PB1	PRKACA	Yes	No
PB1	PRKAR1A	No	No
PB1	QPCTL	No	No
PB1	RBFOX1	No	Yes
PB1	RCN1	No	No
PB1	RICTOR	No	No
PB1	SCO2	Yes	No
PB1	SDF4	No	No
PB1	SEC16A	No	No
PB1	SEC61A1	Yes	No
PB1	SIPA1L2	No	Yes
PB1	SKIV2L2	No	No
PB1	SKP1	Yes	No
PB1	SLC25A1	No	No
PB1	SLC25A22	Yes	No
PB1	SLC3A2	Yes	No
PB1	SMTN	No	No
PB1	SPTLC1	Yes	No
PB1	SSR1	Yes	No
PB1	STT3A	No	No
PB1	STUB1	No	No
PB1	SUGP2	No	No
PB1	TCF25	Yes	No
PB1	TECR	No	No
PB1	TELO2	No	No
PB1	TIMM21	Yes	No
PB1	TIMM23B	Yes	No
PB1	TRIM32	No	No
PB1	TRO	No	Yes
PB1	TTC27	No	No
PB1	UBE3C	No	Yes
PB1	UBR5	No	No
PB1	YME1L1	No	No
PB1	ZCCHC8	No	No
PB1	ZNF281	No	No
PB1F2	CBWD1	No	No
PB1F2	CCT6B	No	Yes
PB1F2	CDC45	Yes	No
PB1F2	FANCD2	Yes	No
PB1F2	FANCI	No	No
PB1F2	FAR1	Yes	No
PB1F2	IPO5	Yes	No
PB1F2	NUP107	Yes	No
PB1F2	NUP133	Yes	No
PB1F2	NUP160	Yes	No
PB1F2	NUP205	No	No
PB1F2	RBM9	No	Yes
PB1F2	STT3A	Yes	No
PB1F2	TTC27	No	No
PB1F2	UBR5	No	Yes
PB2	AAR2	Yes	No
PB2	ADCK3	Yes	No
PB2	AFG3L2	Yes	No
PB2	AGK	Yes	No
PB2	AKAP8	No	No
PB2	ALDH3A2	Yes	No
PB2	AMBRA1	Yes	No
PB2	ANGEL1	Yes	No
PB2	ANKHD1	Yes	No
PB2	ASPM	No	No
PB2	ATP5J2	Yes	No
PB2	BBX	Yes	No
PB2	C12orf23	Yes	No
PB2	CALU	Yes	No
PB2	CARM1	Yes	No
PB2	CASC5	No	No
PB2	CBWD1	Yes	No
PB2	CCDC47	Yes	No
PB2	CCP110	Yes	No
PB2	CCT6B	No	No
PB2	CDC42EP1	No	No
PB2	CDC45	Yes	No
PB2	CDC73	Yes	No
PB2	CDIPT	Yes	No
PB2	CEP170	No	No
PB2	CEP170P1	Yes	No
PB2	CEP78	No	No
PB2	CLINT1	Yes	No
PB2	CLU	No	Yes
PB2	CTNND1	Yes	No
PB2	DCAF7	Yes	No
PB2	DNAJB3	Yes	No
PB2	DNAJB6	Yes	No
PB2	EHMT1	Yes	No
PB2	EIF3D	No	No
PB2	ETAA1	Yes	No
PB2	FAM120A	No	Yes
PB2	FAM208A	Yes	No
PB2	FAM62B	Yes	No
PB2	FAM83H	No	No
PB2	FANCI	Yes	No
PB2	FBL	Yes	No
PB2	FKBP8	No	No
PB2	FXR1	Yes	No
PB2	FYTTD1	Yes	No
PB2	GALK1	No	Yes
PB2	GPRASP2	No	No
PB2	HAUS3	Yes	No
PB2	HAUS6	No	No
PB2	HAUS8	No	No
PB2	HAX1	Yes	No
PB2	HJURP	Yes	No
PB2	IPO5	Yes	No
PB2	IQCB1	Yes	No
PB2	IQSEC1	No	No
PB2	IRAK1	Yes	No
PB2	KIAA1671	Yes	No
PB2	KPNA3	No	No
PB2	LAS1L	No	No
PB2	LSM14B	No	Yes
PB2	MAGED1	No	No
PB2	MAP1A	Yes	No
PB2	MAP7D1	No	No
PB2	MAPKAP1	Yes	No
PB2	MKI67	No	No
PB2	MLF2	No	No
PB2	MT-CO2	No	Yes
PB2	MYCBP	No	No
PB2	NOM1	Yes	No
PB2	NOP2	Yes	No
PB2	NOP58	Yes	No
PB2	P4HA1	No	No
PB2	P4HB	Yes	No
PB2	PASK	Yes	No
PB2	PCBP1	No	No
PB2	PDCD6	No	No
PB2	PDK3	Yes	No
PB2	PIK3R2	Yes	No
PB2	PNPLA6	Yes	No
PB2	POP1	Yes	No
PB2	PPHLN1	Yes	No
PB2	PPP6R3	Yes	No
PB2	PRKACA	Yes	No
PB2	PRKAR1A	No	No
PB2	PRR14L	Yes	No
PB2	PSD3	Yes	No
PB2	QPCTL	Yes	No
PB2	QSER1	No	No
PB2	RBFOX1	Yes	No
PB2	RBMX	Yes	No
PB2	RC3H1	Yes	No
PB2	RCN1	No	No
PB2	RFC3	Yes	No
PB2	RFC5	Yes	No
PB2	RICTOR	Yes	No
PB2	RING1	Yes	No
PB2	SAV1	Yes	No
PB2	SCAMP3	No	No
PB2	SDF4	No	No
PB2	SEC16A	No	No
PB2	SFXN4	Yes	No
PB2	SIPA1L2	No	No
PB2	SKIV2L2	No	No
PB2	SLC25A1	Yes	No
PB2	SLC25A19	Yes	No
PB2	SLC25A22	Yes	No
PB2	SLC3A2	Yes	No
PB2	SMTN	No	No
PB2	SON	Yes	No
PB2	SPTLC1	Yes	No
PB2	SQSTM1	No	Yes
PB2	SSR1	Yes	No
PB2	STK3	Yes	No
PB2	STUB1	No	No
PB2	SUGP2	Yes	No
PB2	TCF25	Yes	No
PB2	TECR	Yes	No
PB2	TFCP2	Yes	No
PB2	TIMM23B	No	No
PB2	TMED10	Yes	No
PB2	UBR5	No	No
PB2	UTP15	Yes	No
PB2	WDR18	Yes	No
PB2	WDR62	Yes	No
PB2	WIZ	Yes	No
PB2	YME1L1	Yes	No
PB2	ZBTB34	Yes	No
PB2	ZC3H18	Yes	No
PB2	ZCCHC8	No	No
PB2	ZNF281	No	No
PB2	ZNF644	No	Yes
PB2	ZRANB1	Yes	No
