# Supplementary material for: Comparative influenza protein interactomes identify the role of plakophilin 2 in virus restriction
Source: Nat Commun. 2017 Feb 7;8:13876. doi: 10.1038/ncomms13876 (PMC5309701; doi:10.1038/ncomms13876)
Supplement: Supplementary Data 6 — IAV-host protein interactomes [file ncomms13876-s7.xlsx]

## Sheet: Supplementary Data 6
Supplemenatry Data 6: IAV-host protein interactomes
Strain	Vrial gene	HCIP	Gene ID
Aichi	NP	CTSR1_HUMAN	CATSPER1
Aichi	NP	RT29_HUMAN	DAP3
Aichi	NP	H11_HUMAN	HIST1H1A
Aichi	NP	HNRCL_HUMAN	HNRNPCL1
Aichi	NP	IMA1_HUMAN	KPNA1
Aichi	NP	IMA3_HUMAN	KPNA3
Aichi	NP	IMA5_HUMAN	KPNA5
Aichi	NP	IMA7_HUMAN	KPNA6
Aichi	NP	LARP1_HUMAN	LARP1
Aichi	NP	LARP7_HUMAN	LARP7
Aichi	NP	LC7L2_HUMAN	LUC7L2
Aichi	NP	MOV10_HUMAN	MOV10
Aichi	NP	SYNM_HUMAN	NARS2
Aichi	NP	NCBP1_HUMAN	NCBP1
Aichi	NP	PAB4L_HUMAN	PABPC4L
Aichi	NP	PTCD3_HUMAN	PTCD3
Aichi	NP	RU17_HUMAN	SNRNP70
Aichi	NP	TRI41_HUMAN	TRIM41
Aichi	NP	RENT1_HUMAN	UPF1
Aichi	NP	DKC1_HUMAN	DKC1
Aichi	NP	ERAL1_HUMAN	ERAL1
Aichi	NP	G45IP_HUMAN	GADD45GIP1
Aichi	NP	GNL3_HUMAN	GNL3
Aichi	NP	LAR1B_HUMAN	LARP1B
Aichi	NP	NOA1_HUMAN	NOA1
Aichi	NP	NOP2_HUMAN	NOP2
Aichi	NP	NOP58_HUMAN	NOP58
Aichi	NP	POP1_HUMAN	POP1
Aichi	NP	PTCD1_HUMAN	PTCD1
Aichi	NP	RBMX_HUMAN	RBMX
Aichi	NP	RL1D1_HUMAN	RSL1D1
Aichi	NP	SNRPA_HUMAN	SNRPA
Aichi	NP	DDX18_HUMAN	DDX18
Aichi	NP	DHX36_HUMAN	DHX36
Aichi	NP	F120A_HUMAN	FAM120A
Aichi	NP	GPTC4_HUMAN	GPATCH4
Aichi	NP	HNRL2_HUMAN	HNRNPUL2
Aichi	NP	HP1B3_HUMAN	HP1BP3
Aichi	NP	LC7L3_HUMAN	LUC7L3
Aichi	NP	MEPCE_HUMAN	MEPCE
Aichi	NP	NAT10_HUMAN	NAT10
Aichi	NP	PAP1L_HUMAN	PABPC1L
Aichi	NP	RRP5_HUMAN	PDCD11
Aichi	NP	PHAX_HUMAN	PHAX
Aichi	NP	PURA_HUMAN	PURA
Aichi	NP	SART3_HUMAN	SART3
Aichi	NP	SRRM1_HUMAN	SRRM1
Aichi	NP	SRS11_HUMAN	SRSF11
Aichi	NP	TGS1_HUMAN	TGS1
Aichi	NP	TOP2A_HUMAN	TOP2A
Aichi	NP	TOP2B_HUMAN	TOP2B
Aichi	NP	TSR1_HUMAN	TSR1
Aichi	NP	ZFR_HUMAN	ZFR
Aichi	NP	BYST_HUMAN	BYSL
Aichi	NP	H1X_HUMAN	H1FX
Aichi	NP	LAR4B_HUMAN	LARP4B
Aichi	NP	PCBP1_HUMAN	PCBP1
Aichi	NP	SRP14_HUMAN	SRP14
Aichi	NP	STAU1_HUMAN	STAU1
Aichi	NP	TRUB2_HUMAN	TRUB2
Aichi	NP	ZCHC3_HUMAN	ZCCHC3
Aichi	NP	ZN846_HUMAN	ZNF846
Aichi	NS1	ADCK3_HUMAN	ADCK3
Aichi	NS1	AFG32_HUMAN	AFG3L2
Aichi	NS1	AGK_HUMAN	AGK
Aichi	NS1	AKAP8_HUMAN	AKAP8
Aichi	NS1	AL3A2_HUMAN	ALDH3A2
Aichi	NS1	ANGE2_HUMAN	ANGEL2
Aichi	NS1	ARMC6_HUMAN	ARMC6
Aichi	NS1	VATH_HUMAN	ATP6V1H
Aichi	NS1	ATX10_HUMAN	ATXN10
Aichi	NS1	AUP1_HUMAN	AUP1
Aichi	NS1	BEND3_HUMAN	BEND3
Aichi	NS1	RTCB_HUMAN	C22ORF28
Aichi	NS1	CAMP3_HUMAN	CAMSAP3
Aichi	NS1	CBX4_HUMAN	CBX4
Aichi	NS1	CD2B2_HUMAN	CD2BP2
Aichi	NS1	BORG5_HUMAN	CDC42EP1
Aichi	NS1	CDC45_HUMAN	CDC45
Aichi	NS1	CEBPZ_HUMAN	CEBPZ
Aichi	NS1	CPSF1_HUMAN	CPSF1
Aichi	NS1	CPSF2_HUMAN	CPSF2
Aichi	NS1	CPSF3_HUMAN	CPSF3
Aichi	NS1	CPSF4_HUMAN	CPSF4
Aichi	NS1	CPVL_HUMAN	CPVL
Aichi	NS1	CSTF2_HUMAN	CSTF2
Aichi	NS1	DCAF7_HUMAN	DCAF7
Aichi	NS1	DDX1_HUMAN	DDX1
Aichi	NS1	F120A_HUMAN	FAM120A
Aichi	NS1	ESYT2_HUMAN	FAM62B
Aichi	NS1	FANCI_HUMAN	FANCI
Aichi	NS1	FACR1_HUMAN	FAR1
Aichi	NS1	FIP1_HUMAN	FIP1L1
Aichi	NS1	FKBP8_HUMAN	FKBP8
Aichi	NS1	GNL3_HUMAN	GNL3
Aichi	NS1	HXK1_HUMAN	HK1
Aichi	NS1	DHB4_HUMAN	HSD17B4
Aichi	NS1	IPO5_HUMAN	IPO5
Aichi	NS1	IRAK1_HUMAN	IRAK1
Aichi	NS1	MA7D1_HUMAN	MAP7D1
Aichi	NS1	NOM1_HUMAN	NOM1
Aichi	NS1	OGT1_HUMAN	OGT
Aichi	NS1	P4HA1_HUMAN	P4HA1
Aichi	NS1	PDIA1_HUMAN	P4HB
Aichi	NS1	PANK4_HUMAN	PANK4
Aichi	NS1	PCBP1_HUMAN	PCBP1
Aichi	NS1	PDK3_HUMAN	PDK3
Aichi	NS1	P85A_HUMAN	PIK3R1
Aichi	NS1	P85B_HUMAN	PIK3R2
Aichi	NS1	P55G_HUMAN	PIK3R3
Aichi	NS1	PKP2_HUMAN	PKP2
Aichi	NS1	KAP0_HUMAN	PRKAR1A
Aichi	NS1	PRP39_HUMAN	PRPF39
Aichi	NS1	PRP6_HUMAN	PRPF6
Aichi	NS1	SYRM_HUMAN	RARS2
Aichi	NS1	SCAM3_HUMAN	SCAMP3
Aichi	NS1	SC16A_HUMAN	SEC16A
Aichi	NS1	TXTP_HUMAN	SLC25A1
Aichi	NS1	4F2_HUMAN	SLC3A2
Aichi	NS1	SPTC1_HUMAN	SPTLC1
Aichi	NS1	STT3A_HUMAN	STT3A
Aichi	NS1	SUGP2_HUMAN	SUGP2
Aichi	NS1	TELO2_HUMAN	TELO2
Aichi	NS1	TSAP1_HUMAN	TRNAU1AP
Aichi	NS1	UBR5_HUMAN	UBR5
Aichi	NS1	UBP15_HUMAN	USP15
Aichi	NS1	WDR33_HUMAN	WDR33
Aichi	NS1	ZN281_HUMAN	ZNF281
Aichi	NS1	AKA11_HUMAN	AKAP11
Aichi	NS1	ALMS1_HUMAN	ALMS1
Aichi	NS1	ANKH1_HUMAN	ANKHD1
Aichi	NS1	ARAF_HUMAN	ARAF
Aichi	NS1	CARM1_HUMAN	CARM1
Aichi	NS1	CCD47_HUMAN	CCDC47
Aichi	NS1	CDC73_HUMAN	CDC73
Aichi	NS1	CE170_HUMAN	CEP170
Aichi	NS1	EPN4_HUMAN	CLINT1
Aichi	NS1	COPG1_HUMAN	COPG1
Aichi	NS1	CSTF1_HUMAN	CSTF1
Aichi	NS1	CSTF3_HUMAN	CSTF3
Aichi	NS1	DNJB3_HUMAN	DNAJB3
Aichi	NS1	DNJB6_HUMAN	DNAJB6
Aichi	NS1	DNJC7_HUMAN	DNAJC7
Aichi	NS1	EIF3D_HUMAN	EIF3D
Aichi	NS1	FAF2_HUMAN	FAF2
Aichi	NS1	FACD2_HUMAN	FANCD2
Aichi	NS1	GALK1_HUMAN	GALK1
Aichi	NS1	GL8D1_HUMAN	GLT8D1
Aichi	NS1	TF3C1_HUMAN	GTF3C1
Aichi	NS1	HAUS6_HUMAN	HAUS6
Aichi	NS1	HELZ_HUMAN	HELZ
Aichi	NS1	1B07_HUMAN	HLA-B
Aichi	NS1	HPS6_HUMAN	HPS6
Aichi	NS1	ELP1_HUMAN	IKBKAP
Aichi	NS1	LS14B_HUMAN	LSM14B
Aichi	NS1	MAGD1_HUMAN	MAGED1
Aichi	NS1	MCM4_HUMAN	MCM4
Aichi	NS1	NOP58_HUMAN	NOP58
Aichi	NS1	NU107_HUMAN	NUP107
Aichi	NS1	NU133_HUMAN	NUP133
Aichi	NS1	NU160_HUMAN	NUP160
Aichi	NS1	NU188_HUMAN	NUP188
Aichi	NS1	NU205_HUMAN	NUP205
Aichi	NS1	PP6R3_HUMAN	PPP6R3
Aichi	NS1	RFOX1_HUMAN	RBFOX1
Aichi	NS1	RBM15_HUMAN	RBM15
Aichi	NS1	RFC1_HUMAN	RFC1
Aichi	NS1	RFC5_HUMAN	RFC5
Aichi	NS1	RICTR_HUMAN	RICTOR
Aichi	NS1	GHC1_HUMAN	SLC25A22
Aichi	NS1	SMC1A_HUMAN	SMC1A
Aichi	NS1	SMC4_HUMAN	SMC4
Aichi	NS1	TECR_HUMAN	TECR
Aichi	NS1	TTC27_HUMAN	TTC27
Aichi	NS1	QCR2_HUMAN	UQCRC2
Aichi	NS1	WDR6_HUMAN	WDR6
Aichi	NS1	YMEL1_HUMAN	YME1L1
Aichi	NS1	AAR2_HUMAN	AAR2
Aichi	NS1	ATPK_HUMAN	ATP5J2
Aichi	NS1	CDIPT_HUMAN	CDIPT
Aichi	NS1	HAX1_HUMAN	HAX1
Aichi	NS1	LAS1L_HUMAN	LAS1L
Aichi	NS1	MLF2_HUMAN	MLF2
Aichi	NS1	COX2_HUMAN	MT-CO2
Aichi	NS1	MYCBP_HUMAN	MYCBP
Aichi	NS1	HACD3_HUMAN	PTPLAD1
Aichi	NS1	QIL1_HUMAN	QIL1
Aichi	NS1	QPCTL_HUMAN	QPCTL
Aichi	NS1	SFXN2_HUMAN	SFXN2
Aichi	NS1	DIC_HUMAN	SLC25A10
Aichi	NS1	SMTN_HUMAN	SMTN
Aichi	NS1	SSRA_HUMAN	SSR1
Aichi	NS1	TI23B_HUMAN	TIMM23B
Aichi	NS1	TMCO1_HUMAN	TMCO1
Aichi	NS1	TMEDA_HUMAN	TMED10
Aichi	NS1	GGT7_HUMAN	GGT7
Aichi	NS1	HNRCL_HUMAN	HNRNPCL1
Aichi	NS1	RFC3_HUMAN	RFC3
Aichi	NS1	SK2L2_HUMAN	SKIV2L2
Aichi	NS1	SUN2_HUMAN	SUN2
NY/2009	M2	AL3A2_HUMAN	ALDH3A2
NY/2009	M2	VATA_HUMAN	ATP6V1A
NY/2009	M2	ATX10_HUMAN	ATXN10
NY/2009	M2	CDIPT_HUMAN	CDIPT
NY/2009	M2	KC1G3_HUMAN	CSNK1G3
NY/2009	M2	DCAF7_HUMAN	DCAF7
NY/2009	M2	DDX20_HUMAN	DDX20
NY/2009	M2	FARP1_HUMAN	FARP1
NY/2009	M2	GPC5C_HUMAN	GPRC5C
NY/2009	M2	HPBP1_HUMAN	HSPBP1
NY/2009	M2	IPO5_HUMAN	IPO5
NY/2009	M2	PCBP1_HUMAN	PCBP1
NY/2009	M2	HACD3_HUMAN	PTPLAD1
NY/2009	M2	RANG_HUMAN	RANBP1
NY/2009	M2	RRAS_HUMAN	RRAS
NY/2009	M2	SAAL1_HUMAN	SAAL1
NY/2009	M2	SCAM3_HUMAN	SCAMP3
NY/2009	M2	TXTP_HUMAN	SLC25A1
NY/2009	M2	4F2_HUMAN	SLC3A2
NY/2009	M2	SSRA_HUMAN	SSR1
NY/2009	M2	TBC15_HUMAN	TBC1D15
NY/2009	M2	UBTD1_HUMAN	UBTD1
NY/2009	M2	N2DL2_HUMAN	ULBP2
NY/2009	M2	ZW10_HUMAN	ZW10
NY/2009	M2	ACAD9_HUMAN	ACAD9
NY/2009	M2	ADCK3_HUMAN	ADCK3
NY/2009	M2	AFG32_HUMAN	AFG3L2
NY/2009	M2	ARMC6_HUMAN	ARMC6
NY/2009	M2	ATP5H_HUMAN	ATP5H
NY/2009	M2	ATPK_HUMAN	ATP5J2
NY/2009	M2	VATH_HUMAN	ATP6V1H
NY/2009	M2	BZW1_HUMAN	BZW1
NY/2009	M2	CD2B2_HUMAN	CD2BP2
NY/2009	M2	BORG5_HUMAN	CDC42EP1
NY/2009	M2	CDC45_HUMAN	CDC45
NY/2009	M2	CHCH3_HUMAN	CHCHD3
NY/2009	M2	COPE_HUMAN	COPE
NY/2009	M2	DCNL5_HUMAN	DCUN1D5
NY/2009	M2	DHCR7_HUMAN	DHCR7
NY/2009	M2	DYN1_HUMAN	DNM1
NY/2009	M2	DUS9_HUMAN	DUSP9
NY/2009	M2	ECM29_HUMAN	ECM29
NY/2009	M2	EI2BA_HUMAN	EIF2B1
NY/2009	M2	EI2BB_HUMAN	EIF2B2
NY/2009	M2	EI2BG_HUMAN	EIF2B3
NY/2009	M2	EI2BD_HUMAN	EIF2B4
NY/2009	M2	EI2BE_HUMAN	EIF2B5
NY/2009	M2	F105B_HUMAN	FAM105B
NY/2009	M2	ESYT2_HUMAN	FAM62B
NY/2009	M2	FANCI_HUMAN	FANCI
NY/2009	M2	FACR1_HUMAN	FAR1
NY/2009	M2	GNL3_HUMAN	GNL3
NY/2009	M2	ECHB_HUMAN	HADHB
NY/2009	M2	HEAT3_HUMAN	HEATR3
NY/2009	M2	HIP1R_HUMAN	HIP1R
NY/2009	M2	1B07_HUMAN	HLA-B
NY/2009	M2	HM13_HUMAN	HM13
NY/2009	M2	HOOK3_HUMAN	HOOK3
NY/2009	M2	IRAK1_HUMAN	IRAK1
NY/2009	M2	PCAT2_HUMAN	LPCAT2
NY/2009	M2	MA7D1_HUMAN	MAP7D1
NY/2009	M2	NOM1_HUMAN	NOM1
NY/2009	M2	NOP58_HUMAN	NOP58
NY/2009	M2	PSAL_HUMAN	NPEPPSL1
NY/2009	M2	NU107_HUMAN	NUP107
NY/2009	M2	NU205_HUMAN	NUP205
NY/2009	M2	PGRC1_HUMAN	PGRMC1
NY/2009	M2	PRP6_HUMAN	PRPF6
NY/2009	M2	PUM1_HUMAN	PUM1
NY/2009	M2	QPCTL_HUMAN	QPCTL
NY/2009	M2	SYRM_HUMAN	RARS2
NY/2009	M2	RFC3_HUMAN	RFC3
NY/2009	M2	RFC5_HUMAN	RFC5
NY/2009	M2	RRP1_HUMAN	RRP1
NY/2009	M2	RRP1B_HUMAN	RRP1B
NY/2009	M2	S27A4_HUMAN	SLC27A4
NY/2009	M2	SPTC1_HUMAN	SPTLC1
NY/2009	M2	SQSTM_HUMAN	SQSTM1
NY/2009	M2	SRPR_HUMAN	SRPR
NY/2009	M2	SRPRB_HUMAN	SRPRB
NY/2009	M2	STT3A_HUMAN	STT3A
NY/2009	M2	TECR_HUMAN	TECR
NY/2009	M2	TELO2_HUMAN	TELO2
NY/2009	M2	TFB2M_HUMAN	TFB2M
NY/2009	M2	TI23B_HUMAN	TIMM23B
NY/2009	M2	TMCO1_HUMAN	TMCO1
NY/2009	M2	LAP2B_HUMAN	TMPO
NY/2009	M2	TMX1_HUMAN	TMX1
NY/2009	M2	TPPC3_HUMAN	TRAPPC3
NY/2009	M2	TTC27_HUMAN	TTC27
NY/2009	M2	YMEL1_HUMAN	YME1L1
NY/2009	M2	FACE1_HUMAN	ZMPSTE24
NY/2009	NP	BOP1_HUMAN	BOP1
NY/2009	NP	RT29_HUMAN	DAP3
NY/2009	NP	DDX1_HUMAN	DDX1
NY/2009	NP	DDX18_HUMAN	DDX18
NY/2009	NP	DDX27_HUMAN	DDX27
NY/2009	NP	DKC1_HUMAN	DKC1
NY/2009	NP	GNL3_HUMAN	GNL3
NY/2009	NP	H11_HUMAN	HIST1H1A
NY/2009	NP	HNRCL_HUMAN	HNRNPCL1
NY/2009	NP	HNRL2_HUMAN	HNRNPUL2
NY/2009	NP	HP1B3_HUMAN	HP1BP3
NY/2009	NP	IMA1_HUMAN	KPNA1
NY/2009	NP	IMA3_HUMAN	KPNA3
NY/2009	NP	IMA7_HUMAN	KPNA6
NY/2009	NP	KRI1_HUMAN	KRI1
NY/2009	NP	LARP1_HUMAN	LARP1
NY/2009	NP	LARP7_HUMAN	LARP7
NY/2009	NP	DNLI3_HUMAN	LIG3
NY/2009	NP	LC7L2_HUMAN	LUC7L2
NY/2009	NP	LC7L3_HUMAN	LUC7L3
NY/2009	NP	MEPCE_HUMAN	MEPCE
NY/2009	NP	MOV10_HUMAN	MOV10
NY/2009	NP	SYNM_HUMAN	NARS2
NY/2009	NP	NAT10_HUMAN	NAT10
NY/2009	NP	NCBP1_HUMAN	NCBP1
NY/2009	NP	NKRF_HUMAN	NKRF
NY/2009	NP	NOC3L_HUMAN	NOC3L
NY/2009	NP	NOP2_HUMAN	NOP2
NY/2009	NP	NOP58_HUMAN	NOP58
NY/2009	NP	OSBL5_HUMAN	OSBPL5
NY/2009	NP	PAB4L_HUMAN	PABPC4L
NY/2009	NP	RRP5_HUMAN	PDCD11
NY/2009	NP	POP1_HUMAN	POP1
NY/2009	NP	PTCD1_HUMAN	PTCD1
NY/2009	NP	PTCD3_HUMAN	PTCD3
NY/2009	NP	SYQ_HUMAN	QARS
NY/2009	NP	RBM28_HUMAN	RBM28
NY/2009	NP	RL1D1_HUMAN	RSL1D1
NY/2009	NP	SART3_HUMAN	SART3
NY/2009	NP	SK2L2_HUMAN	SKIV2L2
NY/2009	NP	RU17_HUMAN	SNRNP70
NY/2009	NP	TOP1_HUMAN	TOP1
NY/2009	NP	TOP2A_HUMAN	TOP2A
NY/2009	NP	TOP2B_HUMAN	TOP2B
NY/2009	NP	TRI41_HUMAN	TRIM41
NY/2009	NP	TSR1_HUMAN	TSR1
NY/2009	NP	RENT1_HUMAN	UPF1
NY/2009	NP	XPC_HUMAN	XPC
NY/2009	NP	ZC11A_HUMAN	ZC3H11A
NY/2009	NP	ZFR_HUMAN	ZFR
NY/2009	NP	DDX10_HUMAN	DDX10
NY/2009	NP	F120A_HUMAN	FAM120A
NY/2009	NP	NOG2_HUMAN	GNL2
NY/2009	NP	IMA5_HUMAN	KPNA5
NY/2009	NP	NOA1_HUMAN	NOA1
NY/2009	NP	OGT1_HUMAN	OGT
NY/2009	NP	SREK1_HUMAN	SREK1
NY/2009	NP	SRPK1_HUMAN	SRPK1
NY/2009	NP	SRS11_HUMAN	SRSF11
NY/2009	NP	IPO5_HUMAN	IPO5
NY/2009	NP	NVL_HUMAN	NVL
NY/2009	NP	SSF1_HUMAN	PPAN
NY/2009	NP	RBMX_HUMAN	RBMX
NY/2009	NP	STAU1_HUMAN	STAU1
NY/2009	NP	DPYL2_HUMAN	DPYSL2
NY/2009	NP	ERAL1_HUMAN	ERAL1
NY/2009	NP	FAKD2_HUMAN	FASTKD2
NY/2009	NP	H1X_HUMAN	H1FX
NY/2009	NP	HNRDL_HUMAN	HNRPDL
NY/2009	NP	LAR1B_HUMAN	LARP1B
NY/2009	NP	MTER1_HUMAN	MTERFD1
NY/2009	NP	PHAX_HUMAN	PHAX
NY/2009	NS1	ACTN2_HUMAN	ACTN2
NY/2009	NS1	ALMS1_HUMAN	ALMS1
NY/2009	NS1	CALL3_HUMAN	CALML3
NY/2009	NS1	CAMP3_HUMAN	CAMSAP3
NY/2009	NS1	TCPW_HUMAN	CCT6B
NY/2009	NS1	BORG5_HUMAN	CDC42EP1
NY/2009	NS1	CPIN1_HUMAN	CIAPIN1
NY/2009	NS1	CPSF1_HUMAN	CPSF1
NY/2009	NS1	CPSF2_HUMAN	CPSF2
NY/2009	NS1	DDX1_HUMAN	DDX1
NY/2009	NS1	DICER_HUMAN	DICER1
NY/2009	NS1	RRP44_HUMAN	DIS3
NY/2009	NS1	DNJC7_HUMAN	DNAJC7
NY/2009	NS1	DOCK7_HUMAN	DOCK7
NY/2009	NS1	ENY2_HUMAN	ENY2
NY/2009	NS1	EXOSX_HUMAN	EXOSC10
NY/2009	NS1	FIP1_HUMAN	FIP1L1
NY/2009	NS1	FXR1_HUMAN	FXR1
NY/2009	NS1	GRB2_HUMAN	GRB2
NY/2009	NS1	HNRCL_HUMAN	HNRNPCL1
NY/2009	NS1	IRS1_HUMAN	IRS1
NY/2009	NS1	IRS2_HUMAN	IRS2
NY/2009	NS1	JAK1_HUMAN	JAK1
NY/2009	NS1	KIF7_HUMAN	KIF7
NY/2009	NS1	LENG8_HUMAN	LENG8
NY/2009	NS1	MAP4_HUMAN	MAP4
NY/2009	NS1	MA7D1_HUMAN	MAP7D1
NY/2009	NS1	MCM3A_HUMAN	MCM3AP
NY/2009	NS1	KI67_HUMAN	MKI67
NY/2009	NS1	MMAB_HUMAN	MMAB
NY/2009	NS1	MOV10_HUMAN	MOV10
NY/2009	NS1	C1TM_HUMAN	MTHFD1L
NY/2009	NS1	NISCH_HUMAN	NISCH
NY/2009	NS1	NTPCR_HUMAN	NTPCR
NY/2009	NS1	OBSL1_HUMAN	OBSL1
NY/2009	NS1	OGT1_HUMAN	OGT
NY/2009	NS1	PCID2_HUMAN	PCID2
NY/2009	NS1	PK3CA_HUMAN	PIK3CA
NY/2009	NS1	PK3CB_HUMAN	PIK3CB
NY/2009	NS1	PK3CD_HUMAN	PIK3CD
NY/2009	NS1	P85A_HUMAN	PIK3R1
NY/2009	NS1	P85B_HUMAN	PIK3R2
NY/2009	NS1	P55G_HUMAN	PIK3R3
NY/2009	NS1	PR40A_HUMAN	PRPF40A
NY/2009	NS1	PRC2A_HUMAN	PRRC2A
NY/2009	NS1	RRP1B_HUMAN	RRP1B
NY/2009	NS1	SAC31_HUMAN	SAC3D1
NY/2009	NS1	SEPT8_HUMAN	SEPT8
NY/2009	NS1	SK2L2_HUMAN	SKIV2L2
NY/2009	NS1	SNW1_HUMAN	SNW1
NY/2009	NS1	SPTC1_HUMAN	SPTLC1
NY/2009	NS1	STAU2_HUMAN	STAU2
NY/2009	NS1	LAP2B_HUMAN	TMPO
NY/2009	NS1	UBR5_HUMAN	UBR5
NY/2009	NS1	UN13B_HUMAN	UNC13B
NY/2009	NS1	UBP15_HUMAN	USP15
NY/2009	NS1	WDR33_HUMAN	WDR33
NY/2009	NS1	WDR6_HUMAN	WDR6
NY/2009	NS1	ZC3H1_HUMAN	ZFC3H1
NY/2009	NS1	ZN282_HUMAN	ZNF282
NY/2009	NS1	ZN768_HUMAN	ZNF768
NY/2009	NS1	ZSC29_HUMAN	ZSCAN29
NY/2009	NS1	RTCB_HUMAN	C22orf28
NY/2009	NS1	FARP1_HUMAN	FARP1
NY/2009	NS1	LARP1_HUMAN	LARP1
NY/2009	NS1	RENT1_HUMAN	UPF1
NY/2009	NS1	SYWC_HUMAN	WARS
NY/2009	NS1	WDHD1_HUMAN	WDHD1
NY/2009	NS1	ESYT2_HUMAN	FAM62B
NY/2009	NS1	IPO5_HUMAN	IPO5
NY/2009	NS1	STRUM_HUMAN	KIAA0196
NY/2009	NS1	P4HA1_HUMAN	P4HA1
NY/2009	NS1	UN13A_HUMAN	UNC13A
NY/2009	NS1	DHX36_HUMAN	DHX36
NY/2009	NS1	EIF3D_HUMAN	EIF3D
NY/2009	NS1	F120A_HUMAN	FAM120A
NY/2009	NS1	HIN1L_HUMAN	HIN1L
NY/2009	NS1	MA2B1_HUMAN	MAN2B1
NY/2009	NS1	NCBP1_HUMAN	NCBP1
NY/2009	NS1	NKRF_HUMAN	NKRF
NY/2009	NS1	PITM1_HUMAN	PITPNM1
NY/2009	NS1	PRP39_HUMAN	PRPF39
NY/2009	PB1	ACAD9_HUMAN	ACAD9
NY/2009	PB1	AGK_HUMAN	AGK
NY/2009	PB1	AKAP8_HUMAN	AKAP8
NY/2009	PB1	ARAF_HUMAN	ARAF
NY/2009	PB1	CALU_HUMAN	CALU
NY/2009	PB1	CASC5_HUMAN	CASC5
NY/2009	PB1	BORG5_HUMAN	CDC42EP1
NY/2009	PB1	CDC45_HUMAN	CDC45
NY/2009	PB1	CE170_HUMAN	CEP170
NY/2009	PB1	EPN4_HUMAN	CLINT1
NY/2009	PB1	DJC16_HUMAN	DNAJC16
NY/2009	PB1	DNJC7_HUMAN	DNAJC7
NY/2009	PB1	EXOS9_HUMAN	EXOSC9
NY/2009	PB1	ESYT2_HUMAN	FAM62B
NY/2009	PB1	FACD2_HUMAN	FANCD2
NY/2009	PB1	FANCI_HUMAN	FANCI
NY/2009	PB1	FKBP8_HUMAN	FKBP8
NY/2009	PB1	GASP2_HUMAN	GPRASP2
NY/2009	PB1	HAUS6_HUMAN	HAUS6
NY/2009	PB1	HXK1_HUMAN	HK1
NY/2009	PB1	ELP1_HUMAN	IKBKAP
NY/2009	PB1	INT1_HUMAN	INTS1
NY/2009	PB1	IPO5_HUMAN	IPO5
NY/2009	PB1	IQEC1_HUMAN	IQSEC1
NY/2009	PB1	IRAK1_HUMAN	IRAK1
NY/2009	PB1	LAS1L_HUMAN	LAS1L
NY/2009	PB1	MAGD1_HUMAN	MAGED1
NY/2009	PB1	MA7D1_HUMAN	MAP7D1
NY/2009	PB1	NOM1_HUMAN	NOM1
NY/2009	PB1	NOP58_HUMAN	NOP58
NY/2009	PB1	P4HA1_HUMAN	P4HA1
NY/2009	PB1	PKP2_HUMAN	PKP2
NY/2009	PB1	PP6R1_HUMAN	PPP6R1
NY/2009	PB1	PP6R3_HUMAN	PPP6R3
NY/2009	PB1	KAP0_HUMAN	PRKAR1A
NY/2009	PB1	HACD3_HUMAN	PTPLAD1
NY/2009	PB1	RICTR_HUMAN	RICTOR
NY/2009	PB1	CAB45_HUMAN	SDF4
NY/2009	PB1	SC16A_HUMAN	SEC16A
NY/2009	PB1	SI1L2_HUMAN	SIPA1L2
NY/2009	PB1	SMC4_HUMAN	SMC4
NY/2009	PB1	SMTN_HUMAN	SMTN
NY/2009	PB1	STT3A_HUMAN	STT3A
NY/2009	PB1	SUGP2_HUMAN	SUGP2
NY/2009	PB1	SUN2_HUMAN	SUN2
NY/2009	PB1	TBC15_HUMAN	TBC1D15
NY/2009	PB1	TECR_HUMAN	TECR
NY/2009	PB1	TELO2_HUMAN	TELO2
NY/2009	PB1	TRI32_HUMAN	TRIM32
NY/2009	PB1	GCP5_HUMAN	TUBGCP5
NY/2009	PB1	UBR5_HUMAN	UBR5
NY/2009	PB1	YMEL1_HUMAN	YME1L1
NY/2009	PB1	ZN281_HUMAN	ZNF281
NY/2009	PB1	ABCD3_HUMAN	ABCD3
NY/2009	PB1	AKA11_HUMAN	AKAP11
NY/2009	PB1	AL3A2_HUMAN	ALDH3A2
NY/2009	PB1	ALMS1_HUMAN	ALMS1
NY/2009	PB1	AMRA1_HUMAN	AMBRA1
NY/2009	PB1	ASPH_HUMAN	ASPH
NY/2009	PB1	ATG2B_HUMAN	ATG2B
NY/2009	PB1	BBX_HUMAN	BBX
NY/2009	PB1	CCD47_HUMAN	CCDC47
NY/2009	PB1	CDC73_HUMAN	CDC73
NY/2009	PB1	CLPB_HUMAN	CLPB
NY/2009	PB1	EIF3D_HUMAN	EIF3D
NY/2009	PB1	ETAA1_HUMAN	ETAA1
NY/2009	PB1	GANAB_HUMAN	GANAB
NY/2009	PB1	GGT7_HUMAN	GGT7
NY/2009	PB1	GNL3_HUMAN	GNL3
NY/2009	PB1	HAUS8_HUMAN	HAUS8
NY/2009	PB1	HLTF_HUMAN	HLTF
NY/2009	PB1	IQGA3_HUMAN	IQGAP3
NY/2009	PB1	JAK1_HUMAN	JAK1
NY/2009	PB1	KI67_HUMAN	MKI67
NY/2009	PB1	MON2_HUMAN	MON2
NY/2009	PB1	NICA_HUMAN	NCSTN
NY/2009	PB1	NOLC1_HUMAN	NOLC1
NY/2009	PB1	NU107_HUMAN	NUP107
NY/2009	PB1	NU133_HUMAN	NUP133
NY/2009	PB1	NU160_HUMAN	NUP160
NY/2009	PB1	NU205_HUMAN	NUP205
NY/2009	PB1	PANK4_HUMAN	PANK4
NY/2009	PB1	K6PF_HUMAN	PFKM
NY/2009	PB1	PKHH3_HUMAN	PLEKHH3
NY/2009	PB1	DPOE1_HUMAN	POLE
NY/2009	PB1	RPB2_HUMAN	POLR2B
NY/2009	PB1	PRP39_HUMAN	PRPF39
NY/2009	PB1	PRP6_HUMAN	PRPF6
NY/2009	PB1	PR14L_HUMAN	PRR14L
NY/2009	PB1	RNBP6_HUMAN	RANBP6
NY/2009	PB1	RFOX1_HUMAN	RBFOX1
NY/2009	PB1	SAMH1_HUMAN	SAMHD1
NY/2009	PB1	SK2L2_HUMAN	SKIV2L2
NY/2009	PB1	4F2_HUMAN	SLC3A2
NY/2009	PB1	SMC1A_HUMAN	SMC1A
NY/2009	PB1	SPAT5_HUMAN	SPATA5
NY/2009	PB1	STIP1_HUMAN	STIP1
NY/2009	PB1	STK3_HUMAN	STK3
NY/2009	PB1	CHIP_HUMAN	STUB1
NY/2009	PB1	TAF6L_HUMAN	TAF6L
NY/2009	PB1	TCF25_HUMAN	TCF25
NY/2009	PB1	T11L1_HUMAN	TCP11L1
NY/2009	PB1	TRM1_HUMAN	TRMT1
NY/2009	PB1	TTC27_HUMAN	TTC27
NY/2009	PB1	UBE3C_HUMAN	UBE3C
NY/2009	PB1	WDR6_HUMAN	WDR6
NY/2009	PB1	YTHD1_HUMAN	YTHDF1
NY/2009	PB1	ZN507_HUMAN	ZNF507
NY/2009	PB1	ATX10_HUMAN	ATXN10
NY/2009	PB1	NOC4L_HUMAN	NOC4L
NY/2009	PB1	OGT1_HUMAN	OGT
NY/2009	PB1	WDR75_HUMAN	WDR75
NY/2009	PB1	CC017_HUMAN	C3orf17
NY/2009	PB1	CAMP3_HUMAN	CAMSAP3
NY/2009	PB1	CBWD1_HUMAN	CBWD1
NY/2009	PB1	CEP78_HUMAN	CEP78
NY/2009	PB1	DDX1_HUMAN	DDX1
NY/2009	PB1	DDX23_HUMAN	DDX23
NY/2009	PB1	FACR1_HUMAN	FAR1
NY/2009	PB1	POP1_HUMAN	POP1
NY/2009	PB1	RAF1_HUMAN	RAF1
NY/2009	PB1	SPTC1_HUMAN	SPTLC1
NY/2009	PB1	TOIP1_HUMAN	TOR1AIP1
NY/2009	PB1	TRAD1_HUMAN	TRAFD1
NY/2009	PB2	AKAP8_HUMAN	AKAP8
NY/2009	PB2	CASC5_HUMAN	CASC5
NY/2009	PB2	TCPW_HUMAN	CCT6B
NY/2009	PB2	CDIPT_HUMAN	CDIPT
NY/2009	PB2	GALK1_HUMAN	GALK1
NY/2009	PB2	MYCBP_HUMAN	MYCBP
NY/2009	PB2	NOP58_HUMAN	NOP58
NY/2009	PB2	P4HA1_HUMAN	P4HA1
NY/2009	PB2	RFOX1_HUMAN	RBFOX1
NY/2009	PB2	RCN1_HUMAN	RCN1
NY/2009	PB2	SC16A_HUMAN	SEC16A
NY/2009	PB2	SI1L2_HUMAN	SIPA1L2
NY/2009	PB2	TXTP_HUMAN	SLC25A1
NY/2009	PB2	GHC1_HUMAN	SLC25A22
NY/2009	PB2	CHIP_HUMAN	STUB1
NY/2009	PB2	SUGP2_HUMAN	SUGP2
NY/2009	PB2	UBR5_HUMAN	UBR5
NY/2009	PB2	ALMS1_HUMAN	ALMS1
NY/2009	PB2	AMRA1_HUMAN	AMBRA1
NY/2009	PB2	BRCA2_HUMAN	BRCA2
NY/2009	PB2	BORG5_HUMAN	CDC42EP1
NY/2009	PB2	CE170_HUMAN	CEP170
NY/2009	PB2	C170L_HUMAN	CEP170P1
NY/2009	PB2	DCAF7_HUMAN	DCAF7
NY/2009	PB2	DNJB6_HUMAN	DNAJB6
NY/2009	PB2	EIF3D_HUMAN	EIF3D
NY/2009	PB2	FANCI_HUMAN	FANCI
NY/2009	PB2	FACR1_HUMAN	FAR1
NY/2009	PB2	FKBP8_HUMAN	FKBP8
NY/2009	PB2	GASP2_HUMAN	GPRASP2
NY/2009	PB2	HAUS6_HUMAN	HAUS6
NY/2009	PB2	HJURP_HUMAN	HJURP
NY/2009	PB2	HXK1_HUMAN	HK1
NY/2009	PB2	1B07_HUMAN	HLA-B
NY/2009	PB2	MAGD1_HUMAN	MAGED1
NY/2009	PB2	MLF2_HUMAN	MLF2
NY/2009	PB2	NU133_HUMAN	NUP133
NY/2009	PB2	NU205_HUMAN	NUP205
NY/2009	PB2	PDIA1_HUMAN	P4HB
NY/2009	PB2	PCBP1_HUMAN	PCBP1
NY/2009	PB2	PP6R3_HUMAN	PPP6R3
NY/2009	PB2	PPT1_HUMAN	PPT1
NY/2009	PB2	KAPCA_HUMAN	PRKACA
NY/2009	PB2	KAP0_HUMAN	PRKAR1A
NY/2009	PB2	CAB45_HUMAN	SDF4
NY/2009	PB2	SK2L2_HUMAN	SKIV2L2
NY/2009	PB2	SRSF3_HUMAN	SRSF3
NY/2009	PB2	SSRA_HUMAN	SSR1
NY/2009	PB2	TI23B_HUMAN	TIMM23B
NY/2009	PB2	AGK_HUMAN	AGK
NY/2009	PB2	AKA11_HUMAN	AKAP11
NY/2009	PB2	ANK3_HUMAN	ANK3
NY/2009	PB2	ASPM_HUMAN	ASPM
NY/2009	PB2	ATG2B_HUMAN	ATG2B
NY/2009	PB2	ATX10_HUMAN	ATXN10
NY/2009	PB2	BBX_HUMAN	BBX
NY/2009	PB2	BORA_HUMAN	C13orf34
NY/2009	PB2	CD021_HUMAN	C4orf21
NY/2009	PB2	CAMP3_HUMAN	CAMSAP3
NY/2009	PB2	CARM1_HUMAN	CARM1
NY/2009	PB2	CBWD1_HUMAN	CBWD1
NY/2009	PB2	CDC45_HUMAN	CDC45
NY/2009	PB2	CEP78_HUMAN	CEP78
NY/2009	PB2	CPSM_HUMAN	CPS1
NY/2009	PB2	CPSF1_HUMAN	CPSF1
NY/2009	PB2	SYDM_HUMAN	DARS2
NY/2009	PB2	EHMT2_HUMAN	EHMT2
NY/2009	PB2	ETAA1_HUMAN	ETAA1
NY/2009	PB2	ESYT2_HUMAN	FAM62B
NY/2009	PB2	FA83H_HUMAN	FAM83H
NY/2009	PB2	GANAB_HUMAN	GANAB
NY/2009	PB2	GGT7_HUMAN	GGT7
NY/2009	PB2	GNL3_HUMAN	GNL3
NY/2009	PB2	HAUS3_HUMAN	HAUS3
NY/2009	PB2	HAUS5_HUMAN	HAUS5
NY/2009	PB2	HAUS8_HUMAN	HAUS8
NY/2009	PB2	HOOK1_HUMAN	HOOK1
NY/2009	PB2	ELP1_HUMAN	IKBKAP
NY/2009	PB2	IQEC1_HUMAN	IQSEC1
NY/2009	PB2	IRAK1_HUMAN	IRAK1
NY/2009	PB2	IMA3_HUMAN	KPNA3
NY/2009	PB2	LAR4B_HUMAN	LARP4B
NY/2009	PB2	LAS1L_HUMAN	LAS1L
NY/2009	PB2	MA7D1_HUMAN	MAP7D1
NY/2009	PB2	KI67_HUMAN	MKI67
NY/2009	PB2	C1TM_HUMAN	MTHFD1L
NY/2009	PB2	NDUS2_HUMAN	NDUFS2
NY/2009	PB2	NU107_HUMAN	NUP107
NY/2009	PB2	OGT1_HUMAN	OGT
NY/2009	PB2	PATZ1_HUMAN	PATZ1
NY/2009	PB2	PLD1_HUMAN	PLD1
NY/2009	PB2	RPB2_HUMAN	POLR2B
NY/2009	PB2	PR14L_HUMAN	PRR14L
NY/2009	PB2	PSD3_HUMAN	PSD3
NY/2009	PB2	RICTR_HUMAN	RICTOR
NY/2009	PB2	RPAP1_HUMAN	RPAP1
NY/2009	PB2	SMC3_HUMAN	SMC3
NY/2009	PB2	SMC4_HUMAN	SMC4
NY/2009	PB2	SMTN_HUMAN	SMTN
NY/2009	PB2	SON_HUMAN	SON
NY/2009	PB2	SPAT5_HUMAN	SPATA5
NY/2009	PB2	SPA5L_HUMAN	SPATA5L1
NY/2009	PB2	SPICE_HUMAN	SPICE1
NY/2009	PB2	STK3_HUMAN	STK3
NY/2009	PB2	STK4_HUMAN	STK4
NY/2009	PB2	SUN2_HUMAN	SUN2
NY/2009	PB2	TCF25_HUMAN	TCF25
NY/2009	PB2	T11L1_HUMAN	TCP11L1
NY/2009	PB2	TRIM8_HUMAN	TRIM8
NY/2009	PB2	TTC27_HUMAN	TTC27
NY/2009	PB2	UBP54_HUMAN	USP54
NY/2009	PB2	YMEL1_HUMAN	YME1L1
NY/2009	PB2	ZBT24_HUMAN	ZBTB24
NY/2009	PB2	ZCHC8_HUMAN	ZCCHC8
NY/2009	PB2	ZDBF2_HUMAN	ZDBF2
NY/2009	PB2	ZN281_HUMAN	ZNF281
NY/2009	PB2	ZN507_HUMAN	ZNF507
NY/2009	PB2	ZN644_HUMAN	ZNF644
NY/2009	PB2	ADCK3_HUMAN	ADCK3
NY/2009	PB2	AT2L1_HUMAN	AGXT2L1
NY/2009	PB2	AL3A2_HUMAN	ALDH3A2
NY/2009	PB2	ARHG2_HUMAN	ARHGEF2
NY/2009	PB2	BAG4_HUMAN	BAG4
NY/2009	PB2	CC017_HUMAN	C3orf17
NY/2009	PB2	CP110_HUMAN	CCP110
NY/2009	PB2	CDC73_HUMAN	CDC73
NY/2009	PB2	CTND1_HUMAN	CTNND1
NY/2009	PB2	DGC14_HUMAN	DGCR14
NY/2009	PB2	FACD2_HUMAN	FANCD2
NY/2009	PB2	FIP1_HUMAN	FIP1L1
NY/2009	PB2	K1731_HUMAN	KIAA1731
NY/2009	PB2	MA7D3_HUMAN	MAP7D3
NY/2009	PB2	MCM4_HUMAN	MCM4
NY/2009	PB2	PASK_HUMAN	PASK
NY/2009	PB2	P85B_HUMAN	PIK3R2
NY/2009	PB2	PP6R1_HUMAN	PPP6R1
NY/2009	PB2	PRP39_HUMAN	PRPF39
NY/2009	PB2	QSER1_HUMAN	QSER1
NY/2009	PB2	4F2_HUMAN	SLC3A2
NY/2009	PB2	WDR6_HUMAN	WDR6
WSN/33	M2	ADAS_HUMAN	AGPS
WSN/33	M2	ATRAP_HUMAN	AGTRAP
WSN/33	M2	AL3A2_HUMAN	ALDH3A2
WSN/33	M2	A4_HUMAN	APP
WSN/33	M2	ARMC6_HUMAN	ARMC6
WSN/33	M2	ASPH_HUMAN	ASPH
WSN/33	M2	AT2A3_HUMAN	ATP2A3
WSN/33	M2	VATA_HUMAN	ATP6V1A
WSN/33	M2	VATH_HUMAN	ATP6V1H
WSN/33	M2	ATX10_HUMAN	ATXN10
WSN/33	M2	CA2D2_HUMAN	CACNA2D2
WSN/33	M2	CCD47_HUMAN	CCDC47
WSN/33	M2	CBPD_HUMAN	CPD
WSN/33	M2	DDX20_HUMAN	DDX20
WSN/33	M2	DJC16_HUMAN	DNAJC16
WSN/33	M2	ECE1_HUMAN	ECE1
WSN/33	M2	EI2BG_HUMAN	EIF2B3
WSN/33	M2	EI2BD_HUMAN	EIF2B4
WSN/33	M2	EI2BE_HUMAN	EIF2B5
WSN/33	M2	FAF2_HUMAN	FAF2
WSN/33	M2	F105B_HUMAN	FAM105B
WSN/33	M2	FACD2_HUMAN	FANCD2
WSN/33	M2	FANCI_HUMAN	FANCI
WSN/33	M2	FACR1_HUMAN	FAR1
WSN/33	M2	FKBP8_HUMAN	FKBP8
WSN/33	M2	GANAB_HUMAN	GANAB
WSN/33	M2	GBF1_HUMAN	GBF1
WSN/33	M2	VKGC_HUMAN	GGCX
WSN/33	M2	GGT7_HUMAN	GGT7
WSN/33	M2	AGAL_HUMAN	GLA
WSN/33	M2	GPC6_HUMAN	GPC6
WSN/33	M2	1A01_HUMAN	HLA-A
WSN/33	M2	1B07_HUMAN	HLA-B
WSN/33	M2	DHB4_HUMAN	HSD17B4
WSN/33	M2	IPO13_HUMAN	IPO13
WSN/33	M2	IPO5_HUMAN	IPO5
WSN/33	M2	IRAK1_HUMAN	IRAK1
WSN/33	M2	ITM2B_HUMAN	ITM2B
WSN/33	M2	K0406_HUMAN	KIAA0406
WSN/33	M2	LAS1L_HUMAN	LAS1L
WSN/33	M2	LMAN1_HUMAN	LMAN1
WSN/33	M2	LONP2_HUMAN	LONP2
WSN/33	M2	LPHN2_HUMAN	LPHN2
WSN/33	M2	MAGD1_HUMAN	MAGED1
WSN/33	M2	MA1A1_HUMAN	MAN1A1
WSN/33	M2	MON2_HUMAN	MON2
WSN/33	M2	NICA_HUMAN	NCSTN
WSN/33	M2	NOP58_HUMAN	NOP58
WSN/33	M2	NRP2_HUMAN	NRP2
WSN/33	M2	NU107_HUMAN	NUP107
WSN/33	M2	NU133_HUMAN	NUP133
WSN/33	M2	NU205_HUMAN	NUP205
WSN/33	M2	OS9_HUMAN	OS9
WSN/33	M2	P4HA1_HUMAN	P4HA1
WSN/33	M2	PDIA1_HUMAN	P4HB
WSN/33	M2	PDXD1_HUMAN	PDXDC1
WSN/33	M2	2AAB_HUMAN	PPP2R1B
WSN/33	M2	PRP6_HUMAN	PRPF6
WSN/33	M2	HACD3_HUMAN	PTPLAD1
WSN/33	M2	QSOX2_HUMAN	QSOX2
WSN/33	M2	RNBP6_HUMAN	RANBP6
WSN/33	M2	RBM9_HUMAN	RBM9
WSN/33	M2	RINT1_HUMAN	RINT1
WSN/33	M2	SAAL1_HUMAN	SAAL1
WSN/33	M2	SAPS1_HUMAN	SAPS1
WSN/33	M2	SCAM3_HUMAN	SCAMP3
WSN/33	M2	CAB45_HUMAN	SDF4
WSN/33	M2	SE1L1_HUMAN	SEL1L
WSN/33	M2	SMC4_HUMAN	SMC4
WSN/33	M2	SORT_HUMAN	SORT1
WSN/33	M2	SPTC2_HUMAN	SPTLC2
WSN/33	M2	SQSTM_HUMAN	SQSTM1
WSN/33	M2	STT3A_HUMAN	STT3A
WSN/33	M2	TELO2_HUMAN	TELO2
WSN/33	M2	TFR1_HUMAN	TFRC
WSN/33	M2	THADA_HUMAN	THADA
WSN/33	M2	TOIP2_HUMAN	TOR1AIP2
WSN/33	M2	TTC13_HUMAN	TTC13
WSN/33	M2	TTC27_HUMAN	TTC27
WSN/33	M2	UBAC2_HUMAN	UBAC2
WSN/33	M2	UBR5_HUMAN	UBR5
WSN/33	M2	ZW10_HUMAN	ZW10
WSN/33	M2	ABCD3_HUMAN	ABCD3
WSN/33	M2	CCPG1_HUMAN	CCPG1
WSN/33	M2	BORG5_HUMAN	CDC42EP1
WSN/33	M2	CNNM3_HUMAN	CNNM3
WSN/33	M2	COG4_HUMAN	COG4
WSN/33	M2	DNJC3_HUMAN	DNAJC3
WSN/33	M2	SGT1_HUMAN	ECD
WSN/33	M2	EDEM3_HUMAN	EDEM3
WSN/33	M2	EXOC2_HUMAN	EXOC2
WSN/33	M2	EXT2_HUMAN	EXT2
WSN/33	M2	FUCO2_HUMAN	FUCA2
WSN/33	M2	ECHB_HUMAN	HADHB
WSN/33	M2	LDLR_HUMAN	LDLR
WSN/33	M2	PLD3_HUMAN	PLD3
WSN/33	M2	SIL1_HUMAN	SIL1
WSN/33	M2	TXTP_HUMAN	SLC25A1
WSN/33	M2	SPTC1_HUMAN	SPTLC1
WSN/33	M2	TMX3_HUMAN	TMX3
WSN/33	M2	TSC2_HUMAN	TSC2
WSN/33	M2	YMEL1_HUMAN	YME1L1
WSN/33	M2	FACE1_HUMAN	ZMPSTE24
WSN/33	NP	C1QT4_HUMAN	C1QTNF4
WSN/33	NP	RT29_HUMAN	DAP3
WSN/33	NP	DKC1_HUMAN	DKC1
WSN/33	NP	EBP2_HUMAN	EBNA1BP2
WSN/33	NP	ERAL1_HUMAN	ERAL1
WSN/33	NP	F120A_HUMAN	FAM120A
WSN/33	NP	FBRL_HUMAN	FBL
WSN/33	NP	G45IP_HUMAN	GADD45GIP1
WSN/33	NP	H1X_HUMAN	H1FX
WSN/33	NP	H11_HUMAN	HIST1H1A
WSN/33	NP	HNRCL_HUMAN	HNRNPCL1
WSN/33	NP	IMA1_HUMAN	KPNA1
WSN/33	NP	IMA5_HUMAN	KPNA5
WSN/33	NP	IMA7_HUMAN	KPNA6
WSN/33	NP	LARP1_HUMAN	LARP1
WSN/33	NP	LAR1B_HUMAN	LARP1B
WSN/33	NP	LARP7_HUMAN	LARP7
WSN/33	NP	LC7L2_HUMAN	LUC7L2
WSN/33	NP	LC7L3_HUMAN	LUC7L3
WSN/33	NP	MEPCE_HUMAN	MEPCE
WSN/33	NP	MOV10_HUMAN	MOV10
WSN/33	NP	SYNM_HUMAN	NARS2
WSN/33	NP	NCBP1_HUMAN	NCBP1
WSN/33	NP	NHP2_HUMAN	NHP2
WSN/33	NP	NOA1_HUMAN	NOA1
WSN/33	NP	NOP10_HUMAN	NOP10
WSN/33	NP	NOP2_HUMAN	NOP2
WSN/33	NP	NOP58_HUMAN	NOP58
WSN/33	NP	PAB4L_HUMAN	PABPC4L
WSN/33	NP	PCBP1_HUMAN	PCBP1
WSN/33	NP	PHAX_HUMAN	PHAX
WSN/33	NP	POP1_HUMAN	POP1
WSN/33	NP	PTCD1_HUMAN	PTCD1
WSN/33	NP	PTCD3_HUMAN	PTCD3
WSN/33	NP	PTN20_HUMAN	PTPN20A
WSN/33	NP	PURA_HUMAN	PURA
WSN/33	NP	RALY_HUMAN	RALY
WSN/33	NP	RBM28_HUMAN	RBM28
WSN/33	NP	RBMX_HUMAN	RBMX
WSN/33	NP	RL1D1_HUMAN	RSL1D1
WSN/33	NP	SART3_HUMAN	SART3
WSN/33	NP	RU17_HUMAN	SNRNP70
WSN/33	NP	SNRPA_HUMAN	SNRPA
WSN/33	NP	RU2A_HUMAN	SNRPA1
WSN/33	NP	RU1C_HUMAN	SNRPC
WSN/33	NP	SREK1_HUMAN	SREK1
WSN/33	NP	SRP14_HUMAN	SRP14
WSN/33	NP	SRS11_HUMAN	SRSF11
WSN/33	NP	STAU1_HUMAN	STAU1
WSN/33	NP	TOP2A_HUMAN	TOP2A
WSN/33	NP	TRI41_HUMAN	TRIM41
WSN/33	NP	TRI66_HUMAN	TRIM66
WSN/33	NP	TSR1_HUMAN	TSR1
WSN/33	NP	U2AF1_HUMAN	U2AF1
WSN/33	NP	RENT1_HUMAN	UPF1
WSN/33	NP	ZCHC3_HUMAN	ZCCHC3
WSN/33	NP	AIMP1_HUMAN	AIMP1
WSN/33	NP	MYPC1_HUMAN	MYBPC1
WSN/33	NP	PNO1_HUMAN	PNO1
WSN/33	NP	SYQ_HUMAN	QARS
WSN/33	NP	TRM1L_HUMAN	TRMT1L
WSN/33	NP	TRUB2_HUMAN	TRUB2
WSN/33	NP	SYYM_HUMAN	YARS2
WSN/33	NP	CB065_HUMAN	C2orf65
WSN/33	NP	CTSR1_HUMAN	CATSPER1
WSN/33	NP	SRSF1_HUMAN	SRSF1
WSN/33	NS1	CN166_HUMAN	C14orf166
WSN/33	NS1	RTCB_HUMAN	C22ORF28
WSN/33	NS1	CPSF1_HUMAN	CPSF1
WSN/33	NS1	CPSF2_HUMAN	CPSF2
WSN/33	NS1	CPSF3_HUMAN	CPSF3
WSN/33	NS1	CPSF4_HUMAN	CPSF4
WSN/33	NS1	CSTF2_HUMAN	CSTF2
WSN/33	NS1	DDX1_HUMAN	DDX1
WSN/33	NS1	FA98A_HUMAN	FAM98A
WSN/33	NS1	FIP1_HUMAN	FIP1L1
WSN/33	NS1	ECHB_HUMAN	HADHB
WSN/33	NS1	HECD4_HUMAN	HECTD4
WSN/33	NS1	LENG8_HUMAN	LENG8
WSN/33	NS1	MMAB_HUMAN	MMAB
WSN/33	NS1	P4HA1_HUMAN	P4HA1
WSN/33	NS1	PDIA1_HUMAN	P4HB
WSN/33	NS1	PCID2_HUMAN	PCID2
WSN/33	NS1	PDZD2_HUMAN	PDZD2
WSN/33	NS1	PFD2_HUMAN	PFDN2
WSN/33	NS1	P85A_HUMAN	PIK3R1
WSN/33	NS1	P85B_HUMAN	PIK3R2
WSN/33	NS1	P55G_HUMAN	PIK3R3
WSN/33	NS1	PRP39_HUMAN	PRPF39
WSN/33	NS1	RAI14_HUMAN	RAI14
WSN/33	NS1	SAC31_HUMAN	SAC3D1
WSN/33	NS1	SASH1_HUMAN	SASH1
WSN/33	NS1	TXTP_HUMAN	SLC25A1
WSN/33	NS1	TI23B_HUMAN	TIMM23B
WSN/33	NS1	TFIP8_HUMAN	TNFAIP8
WSN/33	NS1	WDR33_HUMAN	WDR33
WSN/33	NS1	WDR6_HUMAN	WDR6
WSN/33	NS1	CPSM_HUMAN	CPS1
WSN/33	NS1	DCAF7_HUMAN	DCAF7
WSN/33	NS1	ENY2_HUMAN	ENY2
WSN/33	NS1	OGT1_HUMAN	OGT
WSN/33	NS1	TCPW_HUMAN	CCT6B
WSN/33	NS1	FAT4_HUMAN	FAT4
WSN/33	NS1	KEAP1_HUMAN	KEAP1
WSN/33	NS1	MCM3A_HUMAN	MCM3AP
WSN/33	NS1	NISCH_HUMAN	NISCH
WSN/33	NS1	PCBP1_HUMAN	PCBP1
WSN/33	NS1	SNTB2_HUMAN	SNTB2
WSN/33	NS1	ALMS1_HUMAN	ALMS1
WSN/33	NS1	CSTF3_HUMAN	CSTF3
WSN/33	NS1	EFHD1_HUMAN	EFHD1
WSN/33	NS1	HNRCL_HUMAN	HNRNPCL1
WSN/33	NS1	MOV10_HUMAN	MOV10
WSN/33	NS1	PK3CB_HUMAN	PIK3CB
WSN/33	NS1	RBMX_HUMAN	RBMX
WSN/33	PB1	BORG5_HUMAN	CDC42EP1
WSN/33	PB1	C170L_HUMAN	CEP170P1
WSN/33	PB1	DNJB3_HUMAN	DNAJB3
WSN/33	PB1	DNJC7_HUMAN	DNAJC7
WSN/33	PB1	EIF3D_HUMAN	EIF3D
WSN/33	PB1	FKBP8_HUMAN	FKBP8
WSN/33	PB1	GASP2_HUMAN	GPRASP2
WSN/33	PB1	HAX1_HUMAN	HAX1
WSN/33	PB1	IPO5_HUMAN	IPO5
WSN/33	PB1	IQEC1_HUMAN	IQSEC1
WSN/33	PB1	MAGD1_HUMAN	MAGED1
WSN/33	PB1	MA7D1_HUMAN	MAP7D1
WSN/33	PB1	COX2_HUMAN	MT-CO2
WSN/33	PB1	MVP_HUMAN	MVP
WSN/33	PB1	P4HA1_HUMAN	P4HA1
WSN/33	PB1	PDCD6_HUMAN	PDCD6
WSN/33	PB1	PP6R1_HUMAN	PPP6R1
WSN/33	PB1	PP6R3_HUMAN	PPP6R3
WSN/33	PB1	RCN1_HUMAN	RCN1
WSN/33	PB1	SC16A_HUMAN	SEC16A
WSN/33	PB1	SMTN_HUMAN	SMTN
WSN/33	PB1	CHIP_HUMAN	STUB1
WSN/33	PB1	SUGP2_HUMAN	SUGP2
WSN/33	PB1	UBR5_HUMAN	UBR5
WSN/33	PB1	ZCHC8_HUMAN	ZCCHC8
WSN/33	PB1	ZN281_HUMAN	ZNF281
WSN/33	PB1	ADCK3_HUMAN	ADCK3
WSN/33	PB1	AKAP8_HUMAN	AKAP8
WSN/33	PB1	AL3A2_HUMAN	ALDH3A2
WSN/33	PB1	ALMS1_HUMAN	ALMS1
WSN/33	PB1	AMRA1_HUMAN	AMBRA1
WSN/33	PB1	ARAF_HUMAN	ARAF
WSN/33	PB1	ATG2B_HUMAN	ATG2B
WSN/33	PB1	BAG5_HUMAN	BAG5
WSN/33	PB1	CDC45_HUMAN	CDC45
WSN/33	PB1	CDC73_HUMAN	CDC73
WSN/33	PB1	CE170_HUMAN	CEP170
WSN/33	PB1	DCAF7_HUMAN	DCAF7
WSN/33	PB1	DJB12_HUMAN	DNAJB12
WSN/33	PB1	DNJB6_HUMAN	DNAJB6
WSN/33	PB1	DJC16_HUMAN	DNAJC16
WSN/33	PB1	ESYT2_HUMAN	FAM62B
WSN/33	PB1	FA83H_HUMAN	FAM83H
WSN/33	PB1	FACD2_HUMAN	FANCD2
WSN/33	PB1	FANCI_HUMAN	FANCI
WSN/33	PB1	FACR1_HUMAN	FAR1
WSN/33	PB1	HAUS6_HUMAN	HAUS6
WSN/33	PB1	HDAC1_HUMAN	HDAC1
WSN/33	PB1	HECD1_HUMAN	HECTD1
WSN/33	PB1	HIN1L_HUMAN	HIN1L
WSN/33	PB1	HXK1_HUMAN	HK1
WSN/33	PB1	1B07_HUMAN	HLA-B
WSN/33	PB1	IRAK1_HUMAN	IRAK1
WSN/33	PB1	KIF5A_HUMAN	KIF5A
WSN/33	PB1	LAS1L_HUMAN	LAS1L
WSN/33	PB1	SIN1_HUMAN	MAPKAP1
WSN/33	PB1	MCM4_HUMAN	MCM4
WSN/33	PB1	MLF2_HUMAN	MLF2
WSN/33	PB1	MYCBP_HUMAN	MYCBP
WSN/33	PB1	NOM1_HUMAN	NOM1
WSN/33	PB1	NOP58_HUMAN	NOP58
WSN/33	PB1	NU133_HUMAN	NUP133
WSN/33	PB1	NU205_HUMAN	NUP205
WSN/33	PB1	PCBP1_HUMAN	PCBP1
WSN/33	PB1	KAPCA_HUMAN	PRKACA
WSN/33	PB1	KAP0_HUMAN	PRKAR1A
WSN/33	PB1	PR14L_HUMAN	PRR14L
WSN/33	PB1	HACD3_HUMAN	PTPLAD1
WSN/33	PB1	QSER1_HUMAN	QSER1
WSN/33	PB1	RNBP6_HUMAN	RANBP6
WSN/33	PB1	RFOX1_HUMAN	RBFOX1
WSN/33	PB1	RFC2_HUMAN	RFC2
WSN/33	PB1	RFC3_HUMAN	RFC3
WSN/33	PB1	RICTR_HUMAN	RICTOR
WSN/33	PB1	SK2L2_HUMAN	SKIV2L2
WSN/33	PB1	TXTP_HUMAN	SLC25A1
WSN/33	PB1	SPAT5_HUMAN	SPATA5
WSN/33	PB1	SPTC1_HUMAN	SPTLC1
WSN/33	PB1	SSRA_HUMAN	SSR1
WSN/33	PB1	STX18_HUMAN	STX18
WSN/33	PB1	TAB3_HUMAN	TAB3
WSN/33	PB1	TBC15_HUMAN	TBC1D15
WSN/33	PB1	TELO2_HUMAN	TELO2
WSN/33	PB1	TI23B_HUMAN	TIMM23B
WSN/33	PB1	TRI32_HUMAN	TRIM32
WSN/33	PB1	TTC27_HUMAN	TTC27
WSN/33	PB1	WDR6_HUMAN	WDR6
WSN/33	PB1	YMEL1_HUMAN	YME1L1
WSN/33	PB1	ACAD9_HUMAN	ACAD9
WSN/33	PB1	AGK_HUMAN	AGK
WSN/33	PB1	ANGE2_HUMAN	ANGEL2
WSN/33	PB1	BBX_HUMAN	BBX
WSN/33	PB1	CB047_HUMAN	C2orf47
WSN/33	PB1	CALU_HUMAN	CALU
WSN/33	PB1	CAMP3_HUMAN	CAMSAP3
WSN/33	PB1	CDIPT_HUMAN	CDIPT
WSN/33	PB1	CHCH3_HUMAN	CHCHD3
WSN/33	PB1	EPN4_HUMAN	CLINT1
WSN/33	PB1	DRS7B_HUMAN	DHRS7B
WSN/33	PB1	VKGC_HUMAN	GGCX
WSN/33	PB1	HXD13_HUMAN	HOXD13
WSN/33	PB1	ELP1_HUMAN	IKBKAP
WSN/33	PB1	KI67_HUMAN	MKI67
WSN/33	PB1	NICA_HUMAN	NCSTN
WSN/33	PB1	NDUS7_HUMAN	NDUFS7
WSN/33	PB1	PDIA1_HUMAN	P4HB
WSN/33	PB1	PDK3_HUMAN	PDK3
WSN/33	PB1	PEX1_HUMAN	PEX1
WSN/33	PB1	PFD2_HUMAN	PFDN2
WSN/33	PB1	PKP2_HUMAN	PKP2
WSN/33	PB1	CAB45_HUMAN	SDF4
WSN/33	PB1	GHC1_HUMAN	SLC25A22
WSN/33	PB1	NSMA3_HUMAN	SMPD4
WSN/33	PB1	SON_HUMAN	SON
WSN/33	PB1	STK3_HUMAN	STK3
WSN/33	PB1	STT3A_HUMAN	STT3A
WSN/33	PB1	TCRG1_HUMAN	TCERG1
WSN/33	PB1	TMEDA_HUMAN	TMED10
WSN/33	PB1	VPS52_HUMAN	VPS52
WSN/33	PB1	ABCD3_HUMAN	ABCD3
WSN/33	PB1	AKA11_HUMAN	AKAP11
WSN/33	PB1	ANK3_HUMAN	ANK3
WSN/33	PB1	ASPM_HUMAN	ASPM
WSN/33	PB1	CD021_HUMAN	C4orf21
WSN/33	PB1	CASC5_HUMAN	CASC5
WSN/33	PB1	CCDC8_HUMAN	CCDC8
WSN/33	PB1	CLAP1_HUMAN	CLASP1
WSN/33	PB1	COPG1_HUMAN	COPG1
WSN/33	PB1	CTND1_HUMAN	CTNND1
WSN/33	PB1	DHCR7_HUMAN	DHCR7
WSN/33	PB1	ETAA1_HUMAN	ETAA1
WSN/33	PB1	F120A_HUMAN	FAM120A
WSN/33	PB1	F208A_HUMAN	FAM208A
WSN/33	PB1	GANAB_HUMAN	GANAB
WSN/33	PB1	HELZ_HUMAN	HELZ
WSN/33	PB1	HOOK1_HUMAN	HOOK1
WSN/33	PB1	K1671_HUMAN	KIAA1671
WSN/33	PB1	KIRR1_HUMAN	KIRREL
WSN/33	PB1	LAR4B_HUMAN	LARP4B
WSN/33	PB1	MA7D3_HUMAN	MAP7D3
WSN/33	PB1	GWL_HUMAN	MASTL
WSN/33	PB1	CNDG2_HUMAN	NCAPG2
WSN/33	PB1	NOL9_HUMAN	NOL9
WSN/33	PB1	NU107_HUMAN	NUP107
WSN/33	PB1	K6PF_HUMAN	PFKM
WSN/33	PB1	PHF8_HUMAN	PHF8
WSN/33	PB1	P3C2A_HUMAN	PIK3C2A
WSN/33	PB1	P55G_HUMAN	PIK3R3
WSN/33	PB1	PKHH3_HUMAN	PLEKHH3
WSN/33	PB1	RPB2_HUMAN	POLR2B
WSN/33	PB1	RPOM_HUMAN	POLRMT
WSN/33	PB1	PRP6_HUMAN	PRPF6
WSN/33	PB1	PTSS1_HUMAN	PTDSS1
WSN/33	PB1	PUM1_HUMAN	PUM1
WSN/33	PB1	RHBD2_HUMAN	RHBDD2
WSN/33	PB1	SCAM3_HUMAN	SCAMP3
WSN/33	PB1	SETD2_HUMAN	SETD2
WSN/33	PB1	SI1L2_HUMAN	SIPA1L2
WSN/33	PB1	S27A4_HUMAN	SLC27A4
WSN/33	PB1	SMC4_HUMAN	SMC4
WSN/33	PB1	SUN2_HUMAN	SUN2
WSN/33	PB1	TCF25_HUMAN	TCF25
WSN/33	PB1	TECR_HUMAN	TECR
WSN/33	PB1	TROP_HUMAN	TRO
WSN/33	PB1	GCP5_HUMAN	TUBGCP5
WSN/33	PB1	UBE3C_HUMAN	UBE3C
WSN/33	PB1	UBP54_HUMAN	USP54
WSN/33	PB1	ZN644_HUMAN	ZNF644
WSN/33	PB2	AKAP8_HUMAN	AKAP8
WSN/33	PB2	ANGE1_HUMAN	ANGEL1
WSN/33	PB2	BRCA2_HUMAN	BRCA2
WSN/33	PB2	CALU_HUMAN	CALU
WSN/33	PB2	CASC5_HUMAN	CASC5
WSN/33	PB2	CCDC8_HUMAN	CCDC8
WSN/33	PB2	TCPW_HUMAN	CCT6B
WSN/33	PB2	BORG5_HUMAN	CDC42EP1
WSN/33	PB2	CE170_HUMAN	CEP170
WSN/33	PB2	EPN4_HUMAN	CLINT1
WSN/33	PB2	DCAF7_HUMAN	DCAF7
WSN/33	PB2	DNJB3_HUMAN	DNAJB3
WSN/33	PB2	DNJB6_HUMAN	DNAJB6
WSN/33	PB2	EFHD1_HUMAN	EFHD1
WSN/33	PB2	EIF3D_HUMAN	EIF3D
WSN/33	PB2	FA83H_HUMAN	FAM83H
WSN/33	PB2	FANCI_HUMAN	FANCI
WSN/33	PB2	FACR1_HUMAN	FAR1
WSN/33	PB2	GNL3_HUMAN	GNL3
WSN/33	PB2	GASP2_HUMAN	GPRASP2
WSN/33	PB2	HAUS1_HUMAN	HAUS1
WSN/33	PB2	HAUS6_HUMAN	HAUS6
WSN/33	PB2	HAX1_HUMAN	HAX1
WSN/33	PB2	AINX_HUMAN	INA
WSN/33	PB2	IQEC1_HUMAN	IQSEC1
WSN/33	PB2	LAS1L_HUMAN	LAS1L
WSN/33	PB2	MACF1_HUMAN	MACF1
WSN/33	PB2	MAGD1_HUMAN	MAGED1
WSN/33	PB2	MYCBP_HUMAN	MYCBP
WSN/33	PB2	P4HA1_HUMAN	P4HA1
WSN/33	PB2	PATZ1_HUMAN	PATZ1
WSN/33	PB2	PP6R1_HUMAN	PPP6R1
WSN/33	PB2	PP6R3_HUMAN	PPP6R3
WSN/33	PB2	KAPCA_HUMAN	PRKACA
WSN/33	PB2	KAP0_HUMAN	PRKAR1A
WSN/33	PB2	RCN1_HUMAN	RCN1
WSN/33	PB2	RRAGC_HUMAN	RRAGC
WSN/33	PB2	SCAM3_HUMAN	SCAMP3
WSN/33	PB2	SC16A_HUMAN	SEC16A
WSN/33	PB2	SK2L2_HUMAN	SKIV2L2
WSN/33	PB2	SUGP2_HUMAN	SUGP2
WSN/33	PB2	TOM40_HUMAN	TOMM40
WSN/33	PB2	TROP_HUMAN	TRO
WSN/33	PB2	UBR5_HUMAN	UBR5
WSN/33	PB2	WDR62_HUMAN	WDR62
WSN/33	PB2	YMEL1_HUMAN	YME1L1
WSN/33	PB2	ZCHC8_HUMAN	ZCCHC8
WSN/33	PB2	ZN281_HUMAN	ZNF281
WSN/33	PB2	ZWINT_HUMAN	ZWINT
WSN/33	PB2	AKA11_HUMAN	AKAP11
WSN/33	PB2	AKAP9_HUMAN	AKAP9
WSN/33	PB2	ALMS1_HUMAN	ALMS1
WSN/33	PB2	GPN1_HUMAN	GPN1
WSN/33	PB2	1B07_HUMAN	HLA-B
WSN/33	PB2	IPO5_HUMAN	IPO5
WSN/33	PB2	MLF2_HUMAN	MLF2
WSN/33	PB2	PCBP1_HUMAN	PCBP1
WSN/33	PB2	RPB1_HUMAN	POLR2A
WSN/33	PB2	RPB2_HUMAN	POLR2B
WSN/33	PB2	KAP1_HUMAN	PRKAR1B
WSN/33	PB2	QSER1_HUMAN	QSER1
WSN/33	PB2	CAB45_HUMAN	SDF4
WSN/33	PB2	CHIP_HUMAN	STUB1
WSN/33	PB2	WDR18_HUMAN	WDR18
WSN/33	PB2	ACAD9_HUMAN	ACAD9
WSN/33	PB2	ADCK3_HUMAN	ADCK3
WSN/33	PB2	AMRA1_HUMAN	AMBRA1
WSN/33	PB2	ANGE2_HUMAN	ANGEL2
WSN/33	PB2	ARAF_HUMAN	ARAF
WSN/33	PB2	ARHG2_HUMAN	ARHGEF2
WSN/33	PB2	ASPM_HUMAN	ASPM
WSN/33	PB2	ATG2B_HUMAN	ATG2B
WSN/33	PB2	VATH_HUMAN	ATP6V1H
WSN/33	PB2	BBX_HUMAN	BBX
WSN/33	PB2	CD021_HUMAN	C4orf21
WSN/33	PB2	CARM1_HUMAN	CARM1
WSN/33	PB2	CCD47_HUMAN	CCDC47
WSN/33	PB2	CDC45_HUMAN	CDC45
WSN/33	PB2	CDC73_HUMAN	CDC73
WSN/33	PB2	C170L_HUMAN	CEP170P1
WSN/33	PB2	CEP78_HUMAN	CEP78
WSN/33	PB2	CPSF1_HUMAN	CPSF1
WSN/33	PB2	CTND1_HUMAN	CTNND1
WSN/33	PB2	CUL7_HUMAN	CUL7
WSN/33	PB2	DNJC7_HUMAN	DNAJC7
WSN/33	PB2	EHMT1_HUMAN	EHMT1
WSN/33	PB2	EHMT2_HUMAN	EHMT2
WSN/33	PB2	ETAA1_HUMAN	ETAA1
WSN/33	PB2	F120A_HUMAN	FAM120A
WSN/33	PB2	F208A_HUMAN	FAM208A
WSN/33	PB2	FACD2_HUMAN	FANCD2
WSN/33	PB2	FARP1_HUMAN	FARP1
WSN/33	PB2	FKBP8_HUMAN	FKBP8
WSN/33	PB2	GANAB_HUMAN	GANAB
WSN/33	PB2	TF3C1_HUMAN	GTF3C1
WSN/33	PB2	TF3C5_HUMAN	GTF3C5
WSN/33	PB2	HAUS5_HUMAN	HAUS5
WSN/33	PB2	HAUS8_HUMAN	HAUS8
WSN/33	PB2	HDAC1_HUMAN	HDAC1
WSN/33	PB2	HXK1_HUMAN	HK1
WSN/33	PB2	HNRL2_HUMAN	HNRNPUL2
WSN/33	PB2	HOOK1_HUMAN	HOOK1
WSN/33	PB2	ELP1_HUMAN	IKBKAP
WSN/33	PB2	INT1_HUMAN	INTS1
WSN/33	PB2	IQCB1_HUMAN	IQCB1
WSN/33	PB2	IRAK1_HUMAN	IRAK1
WSN/33	PB2	KEAP1_HUMAN	KEAP1
WSN/33	PB2	K1731_HUMAN	KIAA1731
WSN/33	PB2	IMA3_HUMAN	KPNA3
WSN/33	PB2	LAR4B_HUMAN	LARP4B
WSN/33	PB2	LENG8_HUMAN	LENG8
WSN/33	PB2	MA7D1_HUMAN	MAP7D1
WSN/33	PB2	SIN1_HUMAN	MAPKAP1
WSN/33	PB2	MCM4_HUMAN	MCM4
WSN/33	PB2	KI67_HUMAN	MKI67
WSN/33	PB2	MON2_HUMAN	MON2
WSN/33	PB2	CNDG2_HUMAN	NCAPG2
WSN/33	PB2	NICA_HUMAN	NCSTN
WSN/33	PB2	NISCH_HUMAN	NISCH
WSN/33	PB2	NOL9_HUMAN	NOL9
WSN/33	PB2	NOP58_HUMAN	NOP58
WSN/33	PB2	NU107_HUMAN	NUP107
WSN/33	PB2	NU205_HUMAN	NUP205
WSN/33	PB2	PDIA1_HUMAN	P4HB
WSN/33	PB2	PASK_HUMAN	PASK
WSN/33	PB2	PHLB3_HUMAN	PHLDB3
WSN/33	PB2	PLCH1_HUMAN	PLCH1
WSN/33	PB2	PLPL6_HUMAN	PNPLA6
WSN/33	PB2	DPOE1_HUMAN	POLE
WSN/33	PB2	POP1_HUMAN	POP1
WSN/33	PB2	PRP39_HUMAN	PRPF39
WSN/33	PB2	PR14L_HUMAN	PRR14L
WSN/33	PB2	PSD3_HUMAN	PSD3
WSN/33	PB2	RFOX1_HUMAN	RBFOX1
WSN/33	PB2	RFOX2_HUMAN	RBFOX2
WSN/33	PB2	RICTR_HUMAN	RICTOR
WSN/33	PB2	RPAP1_HUMAN	RPAP1
WSN/33	PB2	SENP3_HUMAN	SENP3
WSN/33	PB2	SI1L2_HUMAN	SIPA1L2
WSN/33	PB2	TXTP_HUMAN	SLC25A1
WSN/33	PB2	SMC1A_HUMAN	SMC1A
WSN/33	PB2	SMC4_HUMAN	SMC4
WSN/33	PB2	SMTN_HUMAN	SMTN
WSN/33	PB2	SON_HUMAN	SON
WSN/33	PB2	SPICE_HUMAN	SPICE1
WSN/33	PB2	STK3_HUMAN	STK3
WSN/33	PB2	STT3A_HUMAN	STT3A
WSN/33	PB2	SUN2_HUMAN	SUN2
WSN/33	PB2	TCRG1_HUMAN	TCERG1
WSN/33	PB2	TCF25_HUMAN	TCF25
WSN/33	PB2	TELO2_HUMAN	TELO2
WSN/33	PB2	P73_HUMAN	TP73
WSN/33	PB2	TTC27_HUMAN	TTC27
WSN/33	PB2	WDR6_HUMAN	WDR6
WSN/33	PB2	WIZ_HUMAN	WIZ
WSN/33	PB2	ZCH18_HUMAN	ZC3H18
WSN/33	PB2	ZN507_HUMAN	ZNF507
WSN/33	PB2	ZN644_HUMAN	ZNF644
WSN/33	PB2	AGK_HUMAN	AGK
WSN/33	PB2	CL023_HUMAN	C12orf23
WSN/33	PB2	CDIPT_HUMAN	CDIPT
WSN/33	PB2	DGC14_HUMAN	DGCR14
WSN/33	PB2	DJB12_HUMAN	DNAJB12
WSN/33	PB2	FA54A_HUMAN	FAM54A
WSN/33	PB2	ESYT2_HUMAN	FAM62B
WSN/33	PB2	FXRD2_HUMAN	FOXRED2
WSN/33	PB2	GNL3L_HUMAN	GNL3L
WSN/33	PB2	HAUS3_HUMAN	HAUS3
WSN/33	PB2	IGBP1_HUMAN	IGBP1
WSN/33	PB2	MOV10_HUMAN	MOV10
WSN/33	PB2	NAV1_HUMAN	NAV1
WSN/33	PB2	NU133_HUMAN	NUP133
WSN/33	PB2	OBSL1_HUMAN	OBSL1
WSN/33	PB2	PDCD6_HUMAN	PDCD6
WSN/33	PB2	PDK3_HUMAN	PDK3
WSN/33	PB2	PUR4_HUMAN	PFAS
WSN/33	PB2	PPT1_HUMAN	PPT1
WSN/33	PB2	QTRD1_HUMAN	QTRTD1
WSN/33	PB2	RPTOR_HUMAN	RPTOR
WSN/33	PB2	SFXN2_HUMAN	SFXN2
WSN/33	PB2	SFXN4_HUMAN	SFXN4
WSN/33	PB2	GHC1_HUMAN	SLC25A22
WSN/33	PB2	S27A4_HUMAN	SLC27A4
WSN/33	PB2	SPA5L_HUMAN	SPATA5L1
WSN/33	PB2	SPTC1_HUMAN	SPTLC1
WSN/33	PB2	SSRA_HUMAN	SSR1
WSN/33	PB2	TI23B_HUMAN	TIMM23B
WSN/33	PB2	TRI32_HUMAN	TRIM32
WSN/33	PB2	TTC3_HUMAN	TTC3
WSN/33	PB2	UBP11_HUMAN	USP11
H5N1	M2	ATRAP_HUMAN	AGTRAP
H5N1	M2	ATX10_HUMAN	ATXN10
H5N1	M2	CAMP3_HUMAN	CAMSAP3
H5N1	M2	COPR5_HUMAN	COPR5
H5N1	M2	EI2BG_HUMAN	EIF2B3
H5N1	M2	EI2BD_HUMAN	EIF2B4
H5N1	M2	EI2BE_HUMAN	EIF2B5
H5N1	M2	F105B_HUMAN	FAM105B
H5N1	M2	ECHB_HUMAN	HADHB
H5N1	M2	1A01_HUMAN	HLA-A
H5N1	M2	IPO5_HUMAN	IPO5
H5N1	M2	F261_HUMAN	PFKFB1
H5N1	M2	RFC3_HUMAN	RFC3
H5N1	M2	SCAM3_HUMAN	SCAMP3
H5N1	M2	TXTP_HUMAN	SLC25A1
H5N1	M2	TGFR1_HUMAN	TGFR1
H5N1	M2	TPPC9_HUMAN	TRAPPC9
H5N1	NP	CRNL1_HUMAN	CRNKL1
H5N1	NP	RT29_HUMAN	DAP3
H5N1	NP	DDX18_HUMAN	DDX18
H5N1	NP	DKC1_HUMAN	DKC1
H5N1	NP	F120A_HUMAN	FAM120A
H5N1	NP	FBRL_HUMAN	FBL
H5N1	NP	H11_HUMAN	HIST1H1A
H5N1	NP	HNRCL_HUMAN	HNRNPCL1
H5N1	NP	HNRL2_HUMAN	HNRNPUL2
H5N1	NP	IMA1_HUMAN	KPNA1
H5N1	NP	IMA7_HUMAN	KPNA6
H5N1	NP	LARP1_HUMAN	LARP1
H5N1	NP	LAR1B_HUMAN	LARP1B
H5N1	NP	LARP7_HUMAN	LARP7
H5N1	NP	LC7L2_HUMAN	LUC7L2
H5N1	NP	LC7L3_HUMAN	LUC7L3
H5N1	NP	MEPCE_HUMAN	MEPCE
H5N1	NP	MOV10_HUMAN	MOV10
H5N1	NP	SYNM_HUMAN	NARS2
H5N1	NP	NAT10_HUMAN	NAT10
H5N1	NP	NCBP1_HUMAN	NCBP1
H5N1	NP	NKRF_HUMAN	NKRF
H5N1	NP	NOP2_HUMAN	NOP2
H5N1	NP	NOP58_HUMAN	NOP58
H5N1	NP	PAB4L_HUMAN	PABPC4L
H5N1	NP	POP1_HUMAN	POP1
H5N1	NP	PRP39_HUMAN	PRPF39
H5N1	NP	PTCD3_HUMAN	PTCD3
H5N1	NP	PURA_HUMAN	PURA
H5N1	NP	RBM28_HUMAN	RBM28
H5N1	NP	RL1D1_HUMAN	RSL1D1
H5N1	NP	SART3_HUMAN	SART3
H5N1	NP	4F2_HUMAN	SLC3A2
H5N1	NP	RU17_HUMAN	SNRNP70
H5N1	NP	RU2A_HUMAN	SNRPA1
H5N1	NP	RU2B_HUMAN	SNRPB2
H5N1	NP	SRRM1_HUMAN	SRRM1
H5N1	NP	SRS11_HUMAN	SRSF11
H5N1	NP	TGS1_HUMAN	TGS1
H5N1	NP	TOP2A_HUMAN	TOP2A
H5N1	NP	TRI41_HUMAN	TRIM41
H5N1	NP	TSR1_HUMAN	TSR1
H5N1	NP	RENT1_HUMAN	UPF1
H5N1	NP	SYF1_HUMAN	XAB2
H5N1	NP	ZFR_HUMAN	ZFR
H5N1	NS1	ALMS1_HUMAN	ALMS1
H5N1	NS1	CAMP3_HUMAN	CAMSAP3
H5N1	NS1	COPR5_HUMAN	COPR5
H5N1	NS1	CPSF1_HUMAN	CPSF1
H5N1	NS1	DCAF7_HUMAN	DCAF7
H5N1	NS1	FARP2_HUMAN	FARP2
H5N1	NS1	FIP1_HUMAN	FIP1L1
H5N1	NS1	FXRD1_HUMAN	FOXRED1
H5N1	NS1	HIN1L_HUMAN	HIN1L
H5N1	NS1	LARP1_HUMAN	LARP1
H5N1	NS1	MOV10_HUMAN	MOV10
H5N1	NS1	OGT1_HUMAN	OGT
H5N1	NS1	F261_HUMAN	PFKFB1
H5N1	NS1	F262_HUMAN	PFKFB2
H5N1	NS1	P85B_HUMAN	PIK3R2
H5N1	NS1	SUN2_HUMAN	SUN2
H5N1	PB1	AKAP8_HUMAN	AKAP8
H5N1	PB1	BAG3_HUMAN	BAG3
H5N1	PB1	BORG5_HUMAN	CDC42EP1
H5N1	PB1	CDC73_HUMAN	CDC73
H5N1	PB1	CDIPT_HUMAN	CDIPT
H5N1	PB1	CE170_HUMAN	CEP170
H5N1	PB1	C170L_HUMAN	CEP170P1
H5N1	PB1	CHCH3_HUMAN	CHCHD3
H5N1	PB1	EPN4_HUMAN	CLINT1
H5N1	PB1	DNJB3_HUMAN	DNAJB3
H5N1	PB1	DNJB6_HUMAN	DNAJB6
H5N1	PB1	DNJC7_HUMAN	DNAJC7
H5N1	PB1	EIF3D_HUMAN	EIF3D
H5N1	PB1	FKBP8_HUMAN	FKBP8
H5N1	PB1	HAUS6_HUMAN	HAUS6
H5N1	PB1	HAX1_HUMAN	HAX1
H5N1	PB1	IPO5_HUMAN	IPO5
H5N1	PB1	IQEC1_HUMAN	IQSEC1
H5N1	PB1	MAGD1_HUMAN	MAGED1
H5N1	PB1	MA7D1_HUMAN	MAP7D1
H5N1	PB1	KI67_HUMAN	MKI67
H5N1	PB1	MLF2_HUMAN	MLF2
H5N1	PB1	PCBP1_HUMAN	PCBP1
H5N1	PB1	PKP2_HUMAN	PKP2
H5N1	PB1	PP6R1_HUMAN	PPP6R1
H5N1	PB1	PP6R3_HUMAN	PPP6R3
H5N1	PB1	RFOX1_HUMAN	RBFOX1
H5N1	PB1	RCN1_HUMAN	RCN1
H5N1	PB1	CAB45_HUMAN	SDF4
H5N1	PB1	SC16A_HUMAN	SEC16A
H5N1	PB1	SK2L2_HUMAN	SKIV2L2
H5N1	PB1	SMC4_HUMAN	SMC4
H5N1	PB1	SMTN_HUMAN	SMTN
H5N1	PB1	CHIP_HUMAN	STUB1
H5N1	PB1	SUGP2_HUMAN	SUGP2
H5N1	PB1	TELO2_HUMAN	TELO2
H5N1	PB1	UBR5_HUMAN	UBR5
H5N1	PB1	YMEL1_HUMAN	YME1L1
H5N1	PB1	ZN281_HUMAN	ZNF281
H5N1	PB1	BAG5_HUMAN	BAG5
H5N1	PB1	GALK1_HUMAN	GALK1
H5N1	PB1	GPN1_HUMAN	GPN1
H5N1	PB1	RPB1_HUMAN	POLR2A
H5N1	PB1	RPB2_HUMAN	POLR2B
H5N1	PB1	KAP0_HUMAN	PRKAR1A
H5N1	PB2	ADCK3_HUMAN	ADCK3
H5N1	PB2	AGK_HUMAN	AGK
H5N1	PB2	AKAP8_HUMAN	AKAP8
H5N1	PB2	AL3A2_HUMAN	ALDH3A2
H5N1	PB2	ASPM_HUMAN	ASPM
H5N1	PB2	ATPK_HUMAN	ATP5J2
H5N1	PB2	CAMP3_HUMAN	CAMSAP3
H5N1	PB2	CARM1_HUMAN	CARM1
H5N1	PB2	CASC5_HUMAN	CASC5
H5N1	PB2	TCPW_HUMAN	CCT6B
H5N1	PB2	BORG5_HUMAN	CDC42EP1
H5N1	PB2	CE170_HUMAN	CEP170
H5N1	PB2	DNJB3_HUMAN	DNAJB3
H5N1	PB2	DNJC7_HUMAN	DNAJC7
H5N1	PB2	F120A_HUMAN	FAM120A
H5N1	PB2	FANCI_HUMAN	FANCI
H5N1	PB2	HAUS6_HUMAN	HAUS6
H5N1	PB2	HAX1_HUMAN	HAX1
H5N1	PB2	IPO5_HUMAN	IPO5
H5N1	PB2	IRAK1_HUMAN	IRAK1
H5N1	PB2	LAS1L_HUMAN	LAS1L
H5N1	PB2	MA7D1_HUMAN	MAP7D1
H5N1	PB2	MYCBP_HUMAN	MYCBP
H5N1	PB2	OGT1_HUMAN	OGT
H5N1	PB2	P4HA1_HUMAN	P4HA1
H5N1	PB2	PDIA1_HUMAN	P4HB
H5N1	PB2	PCBP1_HUMAN	PCBP1
H5N1	PB2	PFD2_HUMAN	PFDN2
H5N1	PB2	P85B_HUMAN	PIK3R2
H5N1	PB2	RPB2_HUMAN	POLR2B
H5N1	PB2	PP6R3_HUMAN	PPP6R3
H5N1	PB2	KAP0_HUMAN	PRKAR1A
H5N1	PB2	QPCTL_HUMAN	QPCTL
H5N1	PB2	RBMX_HUMAN	RBMX
H5N1	PB2	RCN1_HUMAN	RCN1
H5N1	PB2	RICTR_HUMAN	RICTOR
H5N1	PB2	SC16A_HUMAN	SEC16A
H5N1	PB2	SI1L2_HUMAN	SIPA1L2
H5N1	PB2	SK2L2_HUMAN	SKIV2L2
H5N1	PB2	TXTP_HUMAN	SLC25A1
H5N1	PB2	SON_HUMAN	SON
H5N1	PB2	STK3_HUMAN	STK3
H5N1	PB2	CHIP_HUMAN	STUB1
H5N1	PB2	SUGP2_HUMAN	SUGP2
H5N1	PB2	TI23B_HUMAN	TIMM23B
H5N1	PB2	UBR5_HUMAN	UBR5
H5N1	PB2	WDR18_HUMAN	WDR18
H5N1	PB2	WDR6_HUMAN	WDR6
H5N1	PB2	ZBT24_HUMAN	ZBTB24
H5N1	PB2	ZN281_HUMAN	ZNF281
H5N1	PB2	ZN644_HUMAN	ZNF644
H5N1	PB2	ALMS1_HUMAN	ALMS1
H5N1	PB2	BAG3_HUMAN	BAG3
H5N1	PB2	CLUS_HUMAN	CLU
H5N1	PB2	GASP2_HUMAN	GPRASP2
H5N1	PB2	IMA3_HUMAN	KPNA3
H5N1	PB2	SQSTM_HUMAN	SQSTM1
