# Supplementary material for: Comparative influenza protein interactomes identify the role of plakophilin 2 in virus restriction
Source: Nat Commun. 2017 Feb 7;8:13876. doi: 10.1038/ncomms13876 (PMC5309701; doi:10.1038/ncomms13876)
Supplement: Supplementary Data 7 — Complete mass spectrometry data [file ncomms13876-s8.xlsx]

## Sheet: Supplementary Data 7
Supplementary Data 7: Complete mass spectrometry data
Strain	Vrial gene	IAV infection	Epitope orientation	Protein	Gene	Spectral count		SAINT score	In control
						Replicate-1	Replicate-2
Aichi	NP	without	N	ABCAC_HUMAN	ABCA12	0	2	0.42	0
Aichi	NP	without	N	ACTA_HUMAN	ACTA2	111	94	0	27
Aichi	NP	without	N	ACTB_HUMAN	ACTB	161	110	0	27
Aichi	NP	without	N	ACTBL_HUMAN	ACTBL2	14	5	0	26
Aichi	NP	without	N	ACTN1_HUMAN	ACTN1	2	3	0	19
Aichi	NP	without	N	ACTN4_HUMAN	ACTN4	6	1	0	13
Aichi	NP	without	N	ARP2_HUMAN	ACTR2	35	24	0	21
Aichi	NP	without	N	ARP3_HUMAN	ACTR3	38	27	0	21
Aichi	NP	without	N	ARP3B_HUMAN	ACTR3B	8	3	0	19
Aichi	NP	without	N	AFF4_HUMAN	AFF4	1	0	0	0
Aichi	NP	without	N	ALDOA_HUMAN	ALDOA	2	1	0	9
Aichi	NP	without	N	ARC1A_HUMAN	ARPC1A	8	6	0	20
Aichi	NP	without	N	ARC1B_HUMAN	ARPC1B	7	6	0	18
Aichi	NP	without	N	ARPC2_HUMAN	ARPC2	14	12	0	20
Aichi	NP	without	N	ARPC3_HUMAN	ARPC3	4	8	0	19
Aichi	NP	without	N	ARPC4_HUMAN	ARPC4	4	8	0	20
Aichi	NP	without	N	ARPC5_HUMAN	ARPC5	5	9	0	18
Aichi	NP	without	N	ARP5L_HUMAN	ARPC5L	4	4	0	16
Aichi	NP	without	N	ATD2B_HUMAN	ATAD2B	1	0	0	0
Aichi	NP	without	N	AT1A1_HUMAN	ATP1A1	0	1	0	14
Aichi	NP	without	N	ATPA_HUMAN	ATP5A1	7	6	0	19
Aichi	NP	without	N	ATPB_HUMAN	ATP5B	7	7	0	19
Aichi	NP	without	N	PGS1_HUMAN	BGN	1	0	0	0
Aichi	NP	without	N	CK072_HUMAN	C11orf72	0	1	0	0
Aichi	NP	without	N	MMTA2_HUMAN	C1orf35	0	1	0	0
Aichi	NP	without	N	C1QBP_HUMAN	C1QBP	0	2	0.02	10
Aichi	NP	without	N	H7BYH1_HUMAN	C21orf33	8	0	0.5	0
Aichi	NP	without	N	CALM_HUMAN	CALM1	4	8	0.51	9
Aichi	NP	without	N	CAZA1_HUMAN	CAPZA1	3	1	0	17
Aichi	NP	without	N	CAPZB_HUMAN	CAPZB	4	2	0	13
Aichi	NP	without	N	CTSR1_HUMAN	CATSPER1	7	7	1	0
Aichi	NP	without	N	CCNY_HUMAN	CCNY	2	0	0.06	7
Aichi	NP	without	N	TCPB_HUMAN	CCT2	3	1	0	18
Aichi	NP	without	N	TCPG_HUMAN	CCT3	5	3	0	14
Aichi	NP	without	N	TCPD_HUMAN	CCT4	6	3	0.04	8
Aichi	NP	without	N	TCPE_HUMAN	CCT5	1	1	0	21
Aichi	NP	without	N	TCPZ_HUMAN	CCT6A	3	2	0	14
Aichi	NP	without	N	TCPH_HUMAN	CCT7	2	2	0	13
Aichi	NP	without	N	TCPQ_HUMAN	CCT8	7	2	0	14
Aichi	NP	without	N	CDK12_HUMAN	CDK12	2	3	0.4	4
Aichi	NP	without	N	CHTOP_HUMAN	CHTOP	2	1	0	8
Aichi	NP	without	N	KCRB_HUMAN	CKB	2	0	0	10
Aichi	NP	without	N	ICLN_HUMAN	CLNS1A	2	1	0	8
Aichi	NP	without	N	CLH1_HUMAN	CLTC	7	3	0	17
Aichi	NP	without	N	CMBL_HUMAN	CMBL	0	1	0	7
Aichi	NP	without	N	COR1C_HUMAN	CORO1C	1	0	0	11
Aichi	NP	without	N	DBPA_HUMAN	CSDA	24	18	0.99	25
Aichi	NP	without	N	SRC8_HUMAN	CTTN	17	7	0	20
Aichi	NP	without	N	CYTIP_HUMAN	CYTIP	0	1	0	0
Aichi	NP	without	N	RT29_HUMAN	DAP3	8	8	1	0
Aichi	NP	without	N	DREB_HUMAN	DBN1	13	7	0	19
Aichi	NP	without	N	DDX17_HUMAN	DDX17	9	6	0.23	18
Aichi	NP	without	N	DDX21_HUMAN	DDX21	24	20	0.99	7
Aichi	NP	without	N	DDX3X_HUMAN	DDX3X	3	1	0	20
Aichi	NP	without	N	DDX5_HUMAN	DDX5	2	0	0	16
Aichi	NP	without	N	DDX50_HUMAN	DDX50	0	1	0	2
Aichi	NP	without	N	DESM_HUMAN	DES	1	1	0	2
Aichi	NP	without	N	DHX15_HUMAN	DHX15	4	0	0.27	5
Aichi	NP	without	N	DHX30_HUMAN	DHX30	0	6	0.49	3
Aichi	NP	without	N	DHX9_HUMAN	DHX9	4	3	0	12
Aichi	NP	without	N	RRP44_HUMAN	DIS3	1	2	0.42	0
Aichi	NP	without	N	DKC1_HUMAN	DKC1	0	4	0.5	0
Aichi	NP	without	N	DLDH_HUMAN	DLD	1	0	0	10
Aichi	NP	without	N	DSG2_HUMAN	DSG2	12	9	0	11
Aichi	NP	without	N	KTHY_HUMAN	DTYMK	0	1	0	0
Aichi	NP	without	N	DYHC1_HUMAN	DYNC1H1	0	1	0	4
Aichi	NP	without	N	EF1A1_HUMAN	EEF1A1	7	3	0	21
Aichi	NP	without	N	EF1D_HUMAN	EEF1D	0	1	0	6
Aichi	NP	without	N	EF1G_HUMAN	EEF1G	4	3	0	14
Aichi	NP	without	N	EF2_HUMAN	EEF2	3	3	0	21
Aichi	NP	without	N	EIF3A_HUMAN	EIF3A	1	0	0	9
Aichi	NP	without	N	EIF3L_HUMAN	EIF3L	0	3	0.04	7
Aichi	NP	without	N	IF4A1_HUMAN	EIF4A1	0	1	0	12
Aichi	NP	without	N	ELAV1_HUMAN	ELAVL1	1	0	0	6
Aichi	NP	without	N	E41L3_HUMAN	EPB41L3	0	1	0	8
Aichi	NP	without	N	SYEP_HUMAN	EPRS	4	2	0.44	5
Aichi	NP	without	N	ERAL1_HUMAN	ERAL1	2	0	0.42	0
Aichi	NP	without	N	EWS_HUMAN	EWSR1	1	0	0	10
Aichi	NP	without	N	D6RGX4_HUMAN	FAM90A26P	0	1	0	0
Aichi	NP	without	N	FARP1_HUMAN	FARP1	2	0	0.42	0
Aichi	NP	without	N	FAS_HUMAN	FASN	1	0	0	13
Aichi	NP	without	N	RS30_HUMAN	FAU	1	0	0	0
Aichi	NP	without	N	FLII_HUMAN	FLII	1	0	0	3
Aichi	NP	without	N	FLOT1_HUMAN	FLOT1	8	6	0	14
Aichi	NP	without	N	FLOT2_HUMAN	FLOT2	7	5	0.01	14
Aichi	NP	without	N	FMNL2_HUMAN	FMNL2	1	1	0	8
Aichi	NP	without	N	FUS_HUMAN	FUS	4	2	0	12
Aichi	NP	without	N	FYN_HUMAN	FYN	3	0	0	15
Aichi	NP	without	N	G3P_HUMAN	GAPDH	2	2	0	17
Aichi	NP	without	N	GATA6_HUMAN	GATA6	0	1	0	0
Aichi	NP	without	N	GAPR1_HUMAN	GLIPR2	0	2	0.02	9
Aichi	NP	without	N	GNA11_HUMAN	GNA11	3	0	0.02	8
Aichi	NP	without	N	GNAI1_HUMAN	GNAI1	12	11	0	17
Aichi	NP	without	N	GNAI2_HUMAN	GNAI2	9	8	0	22
Aichi	NP	without	N	GNAI3_HUMAN	GNAI3	12	13	0	19
Aichi	NP	without	N	GNAO_HUMAN	GNAO1	6	5	0.45	17
Aichi	NP	without	N	GNAQ_HUMAN	GNAQ	1	1	0	6
Aichi	NP	without	N	GNAS1_HUMAN	GNAS	6	2	0.06	13
Aichi	NP	without	N	GNAZ_HUMAN	GNAZ	0	2	0.02	8
Aichi	NP	without	N	GBB1_HUMAN	GNB1	5	5	0	10
Aichi	NP	without	N	GBLP_HUMAN	GNB2L1	7	11	0.81	7
Aichi	NP	without	N	GBG12_HUMAN	GNG12	7	2	0.03	18
Aichi	NP	without	N	AATM_HUMAN	GOT2	1	0	0	4
Aichi	NP	without	N	GRB7_HUMAN	GRB7	0	1	0	0
Aichi	NP	without	N	H7C223_HUMAN	GRM5	0	2	0.42	0
Aichi	NP	without	N	GELS_HUMAN	GSN	10	6	0	23
Aichi	NP	without	N	GSTP1_HUMAN	GSTP1	0	1	0	12
Aichi	NP	without	N	NOG1_HUMAN	GTPBP4	1	0	0	1
Aichi	NP	without	N	H1X_HUMAN	H1FX	1	2	0.42	0
Aichi	NP	without	N	HCK_HUMAN	HCK	1	1	0	22
Aichi	NP	without	N	HDX_HUMAN	HDX	2	0	0.07	1
Aichi	NP	without	N	H11_HUMAN	HIST1H1A	3	4	0.98	0
Aichi	NP	without	N	H12_HUMAN	HIST1H1C	5	5	0.27	8
Aichi	NP	without	N	H2A1A_HUMAN	HIST1H2AA	1	2	0.42	0
Aichi	NP	without	N	H2B1B_HUMAN	HIST1H2BB	1	0	0	6
Aichi	NP	without	N	H4_HUMAN	HIST1H4A	1	2	0.13	6
Aichi	NP	without	N	ROA2_HUMAN	HNRNPA2B1	3	1	0	17
Aichi	NP	without	N	D6RBZ0_HUMAN	HNRNPAB	1	0	0	0
Aichi	NP	without	N	HNRPC_HUMAN	HNRNPC	10	12	0.99	2
Aichi	NP	without	N	HNRCL_HUMAN	HNRNPCL1	10	9	1	0
Aichi	NP	without	N	HNRPD_HUMAN	HNRNPD	2	1	0.01	16
Aichi	NP	without	N	HNRPF_HUMAN	HNRNPF	5	3	0	20
Aichi	NP	without	N	HNRH1_HUMAN	HNRNPH1	3	5	0	25
Aichi	NP	without	N	HNRPK_HUMAN	HNRNPK	4	2	0	15
Aichi	NP	without	N	HNRPM_HUMAN	HNRNPM	21	20	0.24	18
Aichi	NP	without	N	HNRPR_HUMAN	HNRNPR	2	2	0	10
Aichi	NP	without	N	HNRPU_HUMAN	HNRNPU	38	29	0	27
Aichi	NP	without	N	HNRL1_HUMAN	HNRNPUL1	10	3	1	1
Aichi	NP	without	N	HNRDL_HUMAN	HNRPDL	2	0	0.42	0
Aichi	NP	without	N	HS90A_HUMAN	HSP90AA1	1	2	0	24
Aichi	NP	without	N	HS902_HUMAN	HSP90AA2	1	0	0	14
Aichi	NP	without	N	H90B2_HUMAN	HSP90AB2P	2	1	0	9
Aichi	NP	without	N	H90B3_HUMAN	HSP90AB3P	2	1	0	8
Aichi	NP	without	N	ENPL_HUMAN	HSP90B1	1	0	0	15
Aichi	NP	without	N	HSP71_HUMAN	HSPA1A	21	12	0	27
Aichi	NP	without	N	HS71L_HUMAN	HSPA1L	12	7	0	27
Aichi	NP	without	N	HSP72_HUMAN	HSPA2	10	5	0.15	10
Aichi	NP	without	N	HSP74_HUMAN	HSPA4	0	1	0	11
Aichi	NP	without	N	GRP78_HUMAN	HSPA5	12	7	0	27
Aichi	NP	without	N	HSP76_HUMAN	HSPA6	3	1	0.01	11
Aichi	NP	without	N	HSP7C_HUMAN	HSPA8	25	13	0	27
Aichi	NP	without	N	GRP75_HUMAN	HSPA9	10	6	0	26
Aichi	NP	without	N	CH60_HUMAN	HSPD1	9	3	0	23
Aichi	NP	without	N	SYIC_HUMAN	IARS	1	0	0	7
Aichi	NP	without	N	ICT1_HUMAN	ICT1	1	2	0.42	0
Aichi	NP	without	N	IF2B1_HUMAN	IGF2BP1	27	26	1	16
Aichi	NP	without	N	IF2B2_HUMAN	IGF2BP2	5	0	0.48	5
Aichi	NP	without	N	IF2B3_HUMAN	IGF2BP3	18	11	1	3
Aichi	NP	without	N	IL1AP_HUMAN	IL1RAP	0	1	0	0
Aichi	NP	without	N	ILF2_HUMAN	ILF2	3	1	0.05	8
Aichi	NP	without	N	ILF3_HUMAN	ILF3	1	0	0	8
Aichi	NP	without	N	AINX_HUMAN	INA	1	1	0	0
Aichi	NP	without	N	IRS4_HUMAN	IRS4	6	5	0	15
Aichi	NP	without	N	SYK_HUMAN	KARS	1	0	0	4
Aichi	NP	without	N	KIF11_HUMAN	KIF11	82	72	0	21
Aichi	NP	without	N	IMA1_HUMAN	KPNA1	15	7	1	0
Aichi	NP	without	N	IMA2_HUMAN	KPNA2	5	5	0	17
Aichi	NP	without	N	IMA3_HUMAN	KPNA3	17	12	1	0
Aichi	NP	without	N	IMA4_HUMAN	KPNA4	1	1	0	0
Aichi	NP	without	N	IMA5_HUMAN	KPNA5	6	5	1	0
Aichi	NP	without	N	IMA7_HUMAN	KPNA6	14	17	1	0
Aichi	NP	without	N	LTOR1_HUMAN	LAMTOR1	6	7	0.71	9
Aichi	NP	without	N	LTOR2_HUMAN	LAMTOR2	0	2	0.13	5
Aichi	NP	without	N	LTOR3_HUMAN	LAMTOR3	1	2	0.27	3
Aichi	NP	without	N	LARP1_HUMAN	LARP1	20	8	1	0
Aichi	NP	without	N	LAR1B_HUMAN	LARP1B	2	1	0.42	0
Aichi	NP	without	N	LAR4B_HUMAN	LARP4B	0	1	0	0
Aichi	NP	without	N	LARP7_HUMAN	LARP7	2	3	0.91	0
Aichi	NP	without	N	LDHB_HUMAN	LDHB	1	0	0	8
Aichi	NP	without	N	LIMA1_HUMAN	LIMA1	5	3	0	14
Aichi	NP	without	N	H7BZD0_HUMAN	LOC388813	1	0	0	0
Aichi	NP	without	N	LRRC1_HUMAN	LRRC1	0	1	0	2
Aichi	NP	without	N	LRC49_HUMAN	LRRC49	2	1	0.42	0
Aichi	NP	without	N	ERG7_HUMAN	LSS	5	0	0.5	0
Aichi	NP	without	N	LC7L2_HUMAN	LUC7L2	4	3	0.98	0
Aichi	NP	without	N	LYN_HUMAN	LYN	13	12	0	20
Aichi	NP	without	N	MATR3_HUMAN	MATR3	3	0	0.16	8
Aichi	NP	without	N	H7C557_HUMAN	MEGF6	1	0	0	0
Aichi	NP	without	N	MEPCE_HUMAN	MEPCE	2	0	0.42	0
Aichi	NP	without	N	MK67I_HUMAN	MKI67IP	1	0	0	0
Aichi	NP	without	N	MOV10_HUMAN	MOV10	22	19	1	0
Aichi	NP	without	N	RT63_HUMAN	MRP63	1	0	0	0
Aichi	NP	without	N	RM01_HUMAN	MRPL1	2	3	0.91	0
Aichi	NP	without	N	RM11_HUMAN	MRPL11	4	2	0.92	0
Aichi	NP	without	N	RM12_HUMAN	MRPL12	3	2	0.91	0
Aichi	NP	without	N	RM13_HUMAN	MRPL13	3	7	0.99	0
Aichi	NP	without	N	RM14_HUMAN	MRPL14	0	1	0	0
Aichi	NP	without	N	RM15_HUMAN	MRPL15	2	5	0.92	0
Aichi	NP	without	N	RM16_HUMAN	MRPL16	0	3	0.49	0
Aichi	NP	without	N	RM17_HUMAN	MRPL17	0	1	0	0
Aichi	NP	without	N	RM18_HUMAN	MRPL18	0	1	0	0
Aichi	NP	without	N	RM19_HUMAN	MRPL19	0	2	0.42	0
Aichi	NP	without	N	RM02_HUMAN	MRPL2	2	2	0.85	0
Aichi	NP	without	N	RM22_HUMAN	MRPL22	0	1	0	0
Aichi	NP	without	N	RM23_HUMAN	MRPL23	2	2	0.85	0
Aichi	NP	without	N	RM03_HUMAN	MRPL3	0	1	0	0
Aichi	NP	without	N	RM32_HUMAN	MRPL32	1	0	0	0
Aichi	NP	without	N	RM37_HUMAN	MRPL37	10	4	1	0
Aichi	NP	without	N	RM38_HUMAN	MRPL38	8	6	1	0
Aichi	NP	without	N	RM39_HUMAN	MRPL39	5	6	1	0
Aichi	NP	without	N	RM04_HUMAN	MRPL4	4	6	1	0
Aichi	NP	without	N	RM41_HUMAN	MRPL41	0	1	0	0
Aichi	NP	without	N	RM43_HUMAN	MRPL43	0	2	0.42	0
Aichi	NP	without	N	RM44_HUMAN	MRPL44	2	2	0.85	0
Aichi	NP	without	N	RM45_HUMAN	MRPL45	3	1	0.49	0
Aichi	NP	without	N	RM46_HUMAN	MRPL46	0	2	0.42	0
Aichi	NP	without	N	RM48_HUMAN	MRPL48	1	1	0	0
Aichi	NP	without	N	RM49_HUMAN	MRPL49	2	3	0.91	0
Aichi	NP	without	N	RM50_HUMAN	MRPL50	2	0	0.42	0
Aichi	NP	without	N	RM53_HUMAN	MRPL53	1	1	0	0
Aichi	NP	without	N	RM55_HUMAN	MRPL55	0	1	0	0
Aichi	NP	without	N	RT11_HUMAN	MRPS11	0	2	0.42	0
Aichi	NP	without	N	RT14_HUMAN	MRPS14	1	2	0.42	0
Aichi	NP	without	N	RT16_HUMAN	MRPS16	0	2	0.42	0
Aichi	NP	without	N	RT17_HUMAN	MRPS17	2	2	0.85	0
Aichi	NP	without	N	RT18B_HUMAN	MRPS18B	4	4	1	0
Aichi	NP	without	N	RT02_HUMAN	MRPS2	2	3	0.91	0
Aichi	NP	without	N	RT21_HUMAN	MRPS21	0	1	0	0
Aichi	NP	without	N	RT22_HUMAN	MRPS22	15	19	1	0
Aichi	NP	without	N	RT23_HUMAN	MRPS23	4	4	1	0
Aichi	NP	without	N	RT24_HUMAN	MRPS24	1	1	0	0
Aichi	NP	without	N	RT26_HUMAN	MRPS26	3	7	0.99	0
Aichi	NP	without	N	RT27_HUMAN	MRPS27	9	7	1	2
Aichi	NP	without	N	RT28_HUMAN	MRPS28	5	5	1	0
Aichi	NP	without	N	RT30_HUMAN	MRPS30	3	0	0.49	0
Aichi	NP	without	N	RT31_HUMAN	MRPS31	8	6	1	0
Aichi	NP	without	N	RT35_HUMAN	MRPS35	4	3	0.98	0
Aichi	NP	without	N	RT05_HUMAN	MRPS5	5	0	0.5	0
Aichi	NP	without	N	RT07_HUMAN	MRPS7	4	6	1	0
Aichi	NP	without	N	RT09_HUMAN	MRPS9	7	3	0.99	0
Aichi	NP	without	N	MTER1_HUMAN	MTERFD1	3	0	0.49	0
Aichi	NP	without	N	MYH10_HUMAN	MYH10	132	127	0	23
Aichi	NP	without	N	MYH11_HUMAN	MYH11	6	7	0	22
Aichi	NP	without	N	MYH14_HUMAN	MYH14	26	15	0	23
Aichi	NP	without	N	MYH3_HUMAN	MYH3	1	0	0	0
Aichi	NP	without	N	MYH9_HUMAN	MYH9	176	136	0	23
Aichi	NP	without	N	ML12A_HUMAN	MYL12A	9	6	0	10
Aichi	NP	without	N	MYL6_HUMAN	MYL6	11	12	0	20
Aichi	NP	without	N	MYL6B_HUMAN	MYL6B	2	2	0	22
Aichi	NP	without	N	MYLK2_HUMAN	MYLK2	0	1	0	0
Aichi	NP	without	N	MYO1A_HUMAN	MYO1A	4	3	0	20
Aichi	NP	without	N	MYO1B_HUMAN	MYO1B	17	12	0	21
Aichi	NP	without	N	MYO1C_HUMAN	MYO1C	10	8	0	23
Aichi	NP	without	N	MYO1D_HUMAN	MYO1D	4	0	0	13
Aichi	NP	without	N	MYO1E_HUMAN	MYO1E	2	0	0	18
Aichi	NP	without	N	MYO5A_HUMAN	MYO5A	2	1	0.01	9
Aichi	NP	without	N	MYO6_HUMAN	MYO6	12	5	0	21
Aichi	NP	without	N	NACA_HUMAN	NACA	0	1	0	7
Aichi	NP	without	N	NAGK_HUMAN	NAGK	1	0	0	0
Aichi	NP	without	N	SYNM_HUMAN	NARS2	6	5	1	0
Aichi	NP	without	N	NAT10_HUMAN	NAT10	1	0	0	0
Aichi	NP	without	N	NCBP1_HUMAN	NCBP1	5	3	0.99	0
Aichi	NP	without	N	NCBP2_HUMAN	NCBP2	1	0	0	0
Aichi	NP	without	N	NUCL_HUMAN	NCL	8	5	0	18
Aichi	NP	without	N	NHP2_HUMAN	NHP2	0	1	0	0
Aichi	NP	without	N	NOA1_HUMAN	NOA1	2	2	0.85	0
Aichi	NP	without	N	NOP2_HUMAN	NOP2	3	0	0.49	0
Aichi	NP	without	N	NOP56_HUMAN	NOP56	3	4	0.79	3
Aichi	NP	without	N	NOP58_HUMAN	NOP58	2	1	0.42	0
Aichi	NP	without	N	NPM_HUMAN	NPM1	4	4	0	19
Aichi	NP	without	N	NSUN2_HUMAN	NSUN2	1	0	0	3
Aichi	NP	without	N	NUMA1_HUMAN	NUMA1	1	0	0	2
Aichi	NP	without	N	OTUD4_HUMAN	OTUD4	1	0	0	5
Aichi	NP	without	N	PABP1_HUMAN	PABPC1	56	44	1	14
Aichi	NP	without	N	PABP4_HUMAN	PABPC4	15	11	1	4
Aichi	NP	without	N	PAB4L_HUMAN	PABPC4L	3	3	0.97	0
Aichi	NP	without	N	PACN3_HUMAN	PACSIN3	1	0	0	9
Aichi	NP	without	N	PUR6_HUMAN	PAICS	0	1	0	9
Aichi	NP	without	N	PALM_HUMAN	PALM	2	0	0	11
Aichi	NP	without	N	PARP1_HUMAN	PARP1	2	1	0	11
Aichi	NP	without	N	PDIA6_HUMAN	PDIA6	0	1	0	8
Aichi	NP	without	N	F263_HUMAN	PFKFB3	1	0	0	3
Aichi	NP	without	N	PHAX_HUMAN	PHAX	2	2	0.85	0
Aichi	NP	without	N	PHB2_HUMAN	PHB2	0	2	0	11
Aichi	NP	without	N	SERA_HUMAN	PHGDH	3	0	0	13
Aichi	NP	without	N	PI4KA_HUMAN	PI4KA	1	1	0	6
Aichi	NP	without	N	KPYM_HUMAN	PKM	1	0	0	14
Aichi	NP	without	N	PKH4B_HUMAN	PLEKHG4B	0	1	0	0
Aichi	NP	without	N	POP1_HUMAN	POP1	1	0	0	0
Aichi	NP	without	N	ACTBM_HUMAN	POTEKP	12	8	0	10
Aichi	NP	without	N	PRDX1_HUMAN	PRDX1	1	4	0	24
Aichi	NP	without	N	KPCA_HUMAN	PRKCA	0	1	0	0
Aichi	NP	without	N	ANM5_HUMAN	PRMT5	12	11	0	9
Aichi	NP	without	N	PSMD2_HUMAN	PSMD2	2	0	0.09	4
Aichi	NP	without	N	PTCD1_HUMAN	PTCD1	2	1	0.42	0
Aichi	NP	without	N	PTCD3_HUMAN	PTCD3	16	13	1	0
Aichi	NP	without	N	PUF60_HUMAN	PUF60	5	3	0.85	1
Aichi	NP	without	N	PURA_HUMAN	PURA	2	1	0.42	0
Aichi	NP	without	N	RAB28_HUMAN	RAB28	1	1	0	0
Aichi	NP	without	N	RALY_HUMAN	RALY	1	1	0	0
Aichi	NP	without	N	Q5T3S7_HUMAN	RAP1GAP	1	0	0	0
Aichi	NP	without	N	SYRC_HUMAN	RARS	4	2	0.64	3
Aichi	NP	without	N	RBM39_HUMAN	RBM39	6	4	0.65	3
Aichi	NP	without	N	RBMX_HUMAN	RBMX	2	2	0.85	0
Aichi	NP	without	N	ZN363_HUMAN	RCHY1	3	0	0.49	0
Aichi	NP	without	N	XRP2_HUMAN	RP2	5	0	0.06	12
Aichi	NP	without	N	RFA1_HUMAN	RPA1	7	4	0	23
Aichi	NP	without	N	RFA2_HUMAN	RPA2	0	1	0	2
Aichi	NP	without	N	RL10A_HUMAN	RPL10A	3	4	0.45	9
Aichi	NP	without	N	RL11_HUMAN	RPL11	2	3	0	18
Aichi	NP	without	N	RL12_HUMAN	RPL12	3	5	0.06	12
Aichi	NP	without	N	RL13_HUMAN	RPL13	6	8	0.9	11
Aichi	NP	without	N	RL14_HUMAN	RPL14	2	2	0.26	7
Aichi	NP	without	N	RL15_HUMAN	RPL15	1	0	0	4
Aichi	NP	without	N	RL17_HUMAN	RPL17	0	1	0	5
Aichi	NP	without	N	RL18_HUMAN	RPL18	4	3	0.01	15
Aichi	NP	without	N	RL19_HUMAN	RPL19	3	1	0.08	7
Aichi	NP	without	N	RL21_HUMAN	RPL21	0	1	0	2
Aichi	NP	without	N	RL22_HUMAN	RPL22	4	5	0.27	11
Aichi	NP	without	N	RL23_HUMAN	RPL23	2	3	0.22	7
Aichi	NP	without	N	RL23A_HUMAN	RPL23A	1	5	0.12	11
Aichi	NP	without	N	RL24_HUMAN	RPL24	1	2	0	17
Aichi	NP	without	N	RL26L_HUMAN	RPL26L1	2	5	0.35	4
Aichi	NP	without	N	RL27A_HUMAN	RPL27A	2	2	0.05	10
Aichi	NP	without	N	RL29_HUMAN	RPL29	1	2	0.46	2
Aichi	NP	without	N	RL3_HUMAN	RPL3	9	6	0.29	14
Aichi	NP	without	N	RL31_HUMAN	RPL31	5	5	0.06	14
Aichi	NP	without	N	RL34_HUMAN	RPL34	0	2	0.11	4
Aichi	NP	without	N	RL35_HUMAN	RPL35	2	4	0.57	5
Aichi	NP	without	N	RL4_HUMAN	RPL4	15	10	0.44	14
Aichi	NP	without	N	RL5_HUMAN	RPL5	3	0	0.11	5
Aichi	NP	without	N	RL6_HUMAN	RPL6	11	6	0.56	10
Aichi	NP	without	N	RL7_HUMAN	RPL7	4	9	0.02	21
Aichi	NP	without	N	RL7A_HUMAN	RPL7A	3	7	0.23	17
Aichi	NP	without	N	RL8_HUMAN	RPL8	3	4	0	17
Aichi	NP	without	N	RL9_HUMAN	RPL9	1	4	0.06	14
Aichi	NP	without	N	RLA0_HUMAN	RPLP0	3	4	0	19
Aichi	NP	without	N	RLA0L_HUMAN	RPLP0P6	4	6	0.31	10
Aichi	NP	without	N	RLA2_HUMAN	RPLP2	0	1	0	4
Aichi	NP	without	N	RS10L_HUMAN	RPS10P5	2	3	0.91	0
Aichi	NP	without	N	RS11_HUMAN	RPS11	1	0	0	2
Aichi	NP	without	N	RS13_HUMAN	RPS13	3	5	0.26	5
Aichi	NP	without	N	RS14_HUMAN	RPS14	4	8	0.5	16
Aichi	NP	without	N	RS15A_HUMAN	RPS15A	4	2	0.13	6
Aichi	NP	without	N	RS16_HUMAN	RPS16	7	9	0.84	14
Aichi	NP	without	N	RS17L_HUMAN	RPS17L	1	1	0	3
Aichi	NP	without	N	RS18_HUMAN	RPS18	7	10	0.18	19
Aichi	NP	without	N	RS19_HUMAN	RPS19	7	12	0.73	7
Aichi	NP	without	N	RS2_HUMAN	RPS2	9	10	0.49	14
Aichi	NP	without	N	RS20_HUMAN	RPS20	4	4	1	2
Aichi	NP	without	N	RS21_HUMAN	RPS21	6	4	0.8	5
Aichi	NP	without	N	RS23_HUMAN	RPS23	1	1	0	7
Aichi	NP	without	N	RS24_HUMAN	RPS24	2	1	0.07	5
Aichi	NP	without	N	RS25_HUMAN	RPS25	4	10	0.53	7
Aichi	NP	without	N	RS26_HUMAN	RPS26	1	1	0	7
Aichi	NP	without	N	RS26L_HUMAN	RPS26P11	1	2	0.42	0
Aichi	NP	without	N	RS28_HUMAN	RPS28	3	4	1	2
Aichi	NP	without	N	RS29_HUMAN	RPS29	1	2	0.42	0
Aichi	NP	without	N	RS3_HUMAN	RPS3	16	17	0.55	18
Aichi	NP	without	N	RS3A_HUMAN	RPS3A	7	7	0	16
Aichi	NP	without	N	RS4X_HUMAN	RPS4X	8	7	0.1	15
Aichi	NP	without	N	RS5_HUMAN	RPS5	2	0	0.03	8
Aichi	NP	without	N	RS6_HUMAN	RPS6	9	8	0.65	8
Aichi	NP	without	N	RS7_HUMAN	RPS7	0	3	0.01	12
Aichi	NP	without	N	RS8_HUMAN	RPS8	5	6	0.38	11
Aichi	NP	without	N	RS9_HUMAN	RPS9	6	9	0.28	11
Aichi	NP	without	N	RSSA_HUMAN	RPSA	12	12	1	9
Aichi	NP	without	N	RRAGC_HUMAN	RRAGC	1	0	0	0
Aichi	NP	without	N	RRAS2_HUMAN	RRAS2	0	1	0	8
Aichi	NP	without	N	U3IP2_HUMAN	RRP9	1	1	0	0
Aichi	NP	without	N	RSPRY_HUMAN	RSPRY1	0	1	0	7
Aichi	NP	without	N	RUVB2_HUMAN	RUVBL2	1	1	0	13
Aichi	NP	without	N	SART3_HUMAN	SART3	4	0	0.5	0
Aichi	NP	without	N	SEPT2_HUMAN	SEPT2	1	0	0	5
Aichi	NP	without	N	PAIRB_HUMAN	SERBP1	3	3	0	19
Aichi	NP	without	N	SPA13_HUMAN	SERPINA13P	0	1	0	0
Aichi	NP	without	N	SF3A1_HUMAN	SF3A1	2	0	0.42	1
Aichi	NP	without	N	SF3B1_HUMAN	SF3B1	3	1	0.1	5
Aichi	NP	without	N	SF3B3_HUMAN	SF3B3	3	2	0.06	10
Aichi	NP	without	N	SF3B4_HUMAN	SF3B4	1	0	0	4
Aichi	NP	without	N	MPCP_HUMAN	SLC25A3	0	1	0	13
Aichi	NP	without	N	ADT2_HUMAN	SLC25A5	0	1	0	20
Aichi	NP	without	N	ADT3_HUMAN	SLC25A6	1	0	0	10
Aichi	NP	without	N	ASM3B_HUMAN	SMPDL3B	2	1	0.1	7
Aichi	NP	without	N	SNP23_HUMAN	SNAP23	0	1	0	5
Aichi	NP	without	N	RU17_HUMAN	SNRNP70	7	2	0.92	0
Aichi	NP	without	N	SNRPA_HUMAN	SNRPA	1	2	0.42	0
Aichi	NP	without	N	RU2A_HUMAN	SNRPA1	0	1	0	0
Aichi	NP	without	N	RSMB_HUMAN	SNRPB	0	5	0.33	4
Aichi	NP	without	N	RU2B_HUMAN	SNRPB2	0	1	0	0
Aichi	NP	without	N	RU1C_HUMAN	SNRPC	2	0	0.42	0
Aichi	NP	without	N	SMD1_HUMAN	SNRPD1	5	8	0.87	9
Aichi	NP	without	N	SMD2_HUMAN	SNRPD2	7	9	1	1
Aichi	NP	without	N	SMD3_HUMAN	SNRPD3	5	4	0.55	9
Aichi	NP	without	N	RUXE_HUMAN	SNRPE	5	5	0.95	2
Aichi	NP	without	N	RUXF_HUMAN	SNRPF	2	2	0.85	1
Aichi	NP	without	N	SORC1_HUMAN	SORCS1	0	2	0.42	0
Aichi	NP	without	N	ISK5_HUMAN	SPINK5	2	0	0.42	0
Aichi	NP	without	N	SPTN1_HUMAN	SPTAN1	0	1	0	15
Aichi	NP	without	N	SRR1L_HUMAN	SRRD	1	0	0	0
Aichi	NP	without	N	LA_HUMAN	SSB	5	4	0.92	5
Aichi	NP	without	N	SSBP_HUMAN	SSBP1	0	1	0	13
Aichi	NP	without	N	SSRP1_HUMAN	SSRP1	0	1	0	2
Aichi	NP	without	N	F10A1_HUMAN	ST13	1	0	0	2
Aichi	NP	without	N	STAU1_HUMAN	STAU1	4	1	0.5	0
Aichi	NP	without	N	STK38_HUMAN	STK38	15	9	0	9
Aichi	NP	without	N	STRCL_HUMAN	STRCP1	2	0	0.42	0
Aichi	NP	without	N	H0YAA0_HUMAN	SYNCRIP	2	0	0.42	0
Aichi	NP	without	N	HNRPQ_HUMAN	SYNCRIP	25	19	1	10
Aichi	NP	without	N	SYT11_HUMAN	SYT11	3	0	0.49	0
Aichi	NP	without	N	TACC1_HUMAN	TACC1	1	0	0	2
Aichi	NP	without	N	TBR1_HUMAN	TBR1	2	0	0.42	0
Aichi	NP	without	N	HTF4_HUMAN	TCF12	0	1	0	0
Aichi	NP	without	N	TCPA_HUMAN	TCP1	4	2	0	18
Aichi	NP	without	N	TFG_HUMAN	TFG	0	2	0	10
Aichi	NP	without	N	TMOD3_HUMAN	TMOD3	1	0	0	13
Aichi	NP	without	N	TOM1_HUMAN	TOM1	3	3	0	23
Aichi	NP	without	N	TOR1B_HUMAN	TOR1B	1	0	0	0
Aichi	NP	without	N	TPM1_HUMAN	TPM1	8	9	0	18
Aichi	NP	without	N	Q5VU61_HUMAN	TPM3	0	2	0	7
Aichi	NP	without	N	TPM3_HUMAN	TPM3	1	7	0	14
Aichi	NP	without	N	Q5VU59_HUMAN	TPM3	3	2	0.09	7
Aichi	NP	without	N	TRA2B_HUMAN	TRA2B	2	1	0.2	4
Aichi	NP	without	N	TRAP1_HUMAN	TRAP1	3	2	0	11
Aichi	NP	without	N	TRI41_HUMAN	TRIM41	6	7	1	0
Aichi	NP	without	N	F2ZC08_HUMAN	TRIP6i3	1	0	0	0
Aichi	NP	without	N	RO60_HUMAN	TROVE2	13	12	1	3
Aichi	NP	without	N	TRUB2_HUMAN	TRUB2	1	0	0	0
Aichi	NP	without	N	TTC7B_HUMAN	TTC7B	2	0	0.13	5
Aichi	NP	without	N	TITIN_HUMAN	TTN	3	4	1	2
Aichi	NP	without	N	TBA1A_HUMAN	TUBA1A	21	8	0	13
Aichi	NP	without	N	TBB5_HUMAN	TUBB	5	6	0	27
Aichi	NP	without	N	TBB1_HUMAN	TUBB1	6	4	0	26
Aichi	NP	without	N	TBB2A_HUMAN	TUBB2A	18	14	0	12
Aichi	NP	without	N	TBB3_HUMAN	TUBB3	8	4	0	11
Aichi	NP	without	N	TBB4A_HUMAN	TUBB4A	4	3	0	10
Aichi	NP	without	N	TBB4B_HUMAN	TUBB4B	1	0	0	10
Aichi	NP	without	N	UBA1_HUMAN	UBA1	2	0	0	14
Aichi	NP	without	N	RL40_HUMAN	UBA52	4	4	0	10
Aichi	NP	without	N	UNKL_HUMAN	UNKL	1	0	0	0
Aichi	NP	without	N	RENT1_HUMAN	UPF1	4	4	1	0
Aichi	NP	without	N	TERA_HUMAN	VCP	3	1	0	13
Aichi	NP	without	N	VIME_HUMAN	VIM	6	2	0	17
Aichi	NP	without	N	WDR18_HUMAN	WDR18	2	0	0.42	0
Aichi	NP	without	N	WDR6_HUMAN	WDR6	2	0	0.42	0
Aichi	NP	without	N	MEP50_HUMAN	WDR77	3	1	0.01	5
Aichi	NP	without	N	XRN2_HUMAN	XRN2	1	2	0.46	2
Aichi	NP	without	N	YBOX1_HUMAN	YBX1	28	17	1	27
Aichi	NP	without	N	ZER1_HUMAN	ZER1	0	1	0	0
Aichi	NP	without	N	Z804B_HUMAN	ZNF804B	1	0	0	0
Aichi	NP	with	N	ACTA_HUMAN	ACTA2	78	69	0	27
Aichi	NP	with	N	ACTB_HUMAN	ACTB	165	124	0	27
Aichi	NP	with	N	ACTBL_HUMAN	ACTBL2	16	0	0	26
Aichi	NP	with	N	ACTN1_HUMAN	ACTN1	3	2	0	19
Aichi	NP	with	N	ACTN4_HUMAN	ACTN4	2	3	0	13
Aichi	NP	with	N	ARP2_HUMAN	ACTR2	39	28	0	21
Aichi	NP	with	N	ARP3_HUMAN	ACTR3	38	26	0	21
Aichi	NP	with	N	ARP3B_HUMAN	ACTR3B	14	7	0	19
Aichi	NP	with	N	AIMP1_HUMAN	AIMP1	2	0	0.43	0
Aichi	NP	with	N	AIMP2_HUMAN	AIMP2	0	3	0.49	0
Aichi	NP	with	N	ANXA5_HUMAN	ANXA5	0	1	0	0
Aichi	NP	with	N	ARC1A_HUMAN	ARPC1A	5	10	0	20
Aichi	NP	with	N	ARC1B_HUMAN	ARPC1B	7	8	0	18
Aichi	NP	with	N	ARPC2_HUMAN	ARPC2	26	27	0	20
Aichi	NP	with	N	ARPC3_HUMAN	ARPC3	9	11	0	19
Aichi	NP	with	N	ARPC4_HUMAN	ARPC4	11	11	0	20
Aichi	NP	with	N	ARPC5_HUMAN	ARPC5	20	9	0	18
Aichi	NP	with	N	ARP5L_HUMAN	ARPC5L	4	6	0	16
Aichi	NP	with	N	ATPA_HUMAN	ATP5A1	5	4	0	19
Aichi	NP	with	N	ATPB_HUMAN	ATP5B	6	12	0	19
Aichi	NP	with	N	ATPG_HUMAN	ATP5C1	1	2	0.47	2
Aichi	NP	with	N	BASI_HUMAN	BSG	1	0	0	4
Aichi	NP	with	N	MMTA2_HUMAN	C1orf35	1	0	0	0
Aichi	NP	with	N	C1QBP_HUMAN	C1QBP	1	0	0	10
Aichi	NP	with	N	PYR1_HUMAN	CAD	2	2	0.31	2
Aichi	NP	with	N	CALM_HUMAN	CALM1	7	5	0.55	9
Aichi	NP	with	N	CALX_HUMAN	CANX	1	1	0	7
Aichi	NP	with	N	CAZA1_HUMAN	CAPZA1	3	4	0	17
Aichi	NP	with	N	CAPZB_HUMAN	CAPZB	0	2	0	13
Aichi	NP	with	N	CCNY_HUMAN	CCNY	1	2	0.07	7
Aichi	NP	with	N	CCYL1_HUMAN	CCNYL1	0	1	0	4
Aichi	NP	with	N	TCPB_HUMAN	CCT2	3	4	0	18
Aichi	NP	with	N	TCPG_HUMAN	CCT3	2	8	0.06	14
Aichi	NP	with	N	TCPD_HUMAN	CCT4	5	0	0.02	8
Aichi	NP	with	N	TCPE_HUMAN	CCT5	2	0	0	21
Aichi	NP	with	N	TCPZ_HUMAN	CCT6A	3	3	0	14
Aichi	NP	with	N	TCPH_HUMAN	CCT7	0	1	0	13
Aichi	NP	with	N	TCPQ_HUMAN	CCT8	4	7	0	14
Aichi	NP	with	N	CDK12_HUMAN	CDK12	2	1	0.15	4
Aichi	NP	with	N	COF1_HUMAN	CFL1	2	0	0	11
Aichi	NP	with	N	CHTOP_HUMAN	CHTOP	2	2	0.01	8
Aichi	NP	with	N	KCRB_HUMAN	CKB	1	3	0	10
Aichi	NP	with	N	DBPA_HUMAN	CSDA	15	11	0.72	25
Aichi	NP	with	N	SRC8_HUMAN	CTTN	9	16	0	20
Aichi	NP	with	N	RT29_HUMAN	DAP3	17	15	1	0
Aichi	NP	with	N	SYDC_HUMAN	DARS	3	6	0.81	6
Aichi	NP	with	N	DREB_HUMAN	DBN1	7	13	0	19
Aichi	NP	with	N	DDX17_HUMAN	DDX17	6	4	0.01	18
Aichi	NP	with	N	DDX21_HUMAN	DDX21	24	27	1	7
Aichi	NP	with	N	DDX3X_HUMAN	DDX3X	1	2	0	20
Aichi	NP	with	N	DDX5_HUMAN	DDX5	1	4	0	16
Aichi	NP	with	N	DDX50_HUMAN	DDX50	1	3	0.5	2
Aichi	NP	with	N	DDX6_HUMAN	DDX6	0	1	0	3
Aichi	NP	with	N	DESM_HUMAN	DES	0	1	0	2
Aichi	NP	with	N	DHX15_HUMAN	DHX15	7	5	0.84	5
Aichi	NP	with	N	DHX30_HUMAN	DHX30	4	5	0.93	3
Aichi	NP	with	N	DHX9_HUMAN	DHX9	4	1	0	12
Aichi	NP	with	N	DKC1_HUMAN	DKC1	13	9	1	0
Aichi	NP	with	N	DLDH_HUMAN	DLD	3	1	0	10
Aichi	NP	with	N	DNJA1_HUMAN	DNAJA1	1	0	0	7
Aichi	NP	with	N	DNJA2_HUMAN	DNAJA2	0	1	0	1
Aichi	NP	with	N	DSG2_HUMAN	DSG2	12	16	0	11
Aichi	NP	with	N	EF1A1_HUMAN	EEF1A1	6	7	0	21
Aichi	NP	with	N	EF1D_HUMAN	EEF1D	1	0	0	6
Aichi	NP	with	N	MCA3_HUMAN	EEF1E1	0	1	0	0
Aichi	NP	with	N	EF1G_HUMAN	EEF1G	2	1	0	14
Aichi	NP	with	N	EF2_HUMAN	EEF2	4	9	0	21
Aichi	NP	with	N	EEPD1_HUMAN	EEPD1	1	2	0.15	5
Aichi	NP	with	N	EFHD1_HUMAN	EFHD1	1	1	0	0
Aichi	NP	with	N	EFR3A_HUMAN	EFR3A	1	0	0	3
Aichi	NP	with	N	U5S1_HUMAN	EFTUD2	1	1	0	1
Aichi	NP	with	N	EIF3A_HUMAN	EIF3A	0	2	0.01	9
Aichi	NP	with	N	IF4A1_HUMAN	EIF4A1	3	2	0	12
Aichi	NP	with	N	IF6_HUMAN	EIF6	0	2	0.21	4
Aichi	NP	with	N	ELAV1_HUMAN	ELAVL1	2	1	0.09	6
Aichi	NP	with	N	ENOA_HUMAN	ENO1	3	8	0	14
Aichi	NP	with	N	SYEP_HUMAN	EPRS	12	13	1	5
Aichi	NP	with	N	ERAL1_HUMAN	ERAL1	3	3	0.98	0
Aichi	NP	with	N	FAS_HUMAN	FASN	0	1	0	13
Aichi	NP	with	N	RS30_HUMAN	FAU	1	2	0.43	0
Aichi	NP	with	N	FBRL_HUMAN	FBL	2	0	0.43	0
Aichi	NP	with	N	FLII_HUMAN	FLII	0	1	0	3
Aichi	NP	with	N	FLOT1_HUMAN	FLOT1	1	2	0	14
Aichi	NP	with	N	RRMJ3_HUMAN	FTSJ3	0	2	0.47	1
Aichi	NP	with	N	FUS_HUMAN	FUS	1	0	0	12
Aichi	NP	with	N	SRS10_HUMAN	FUSIP1	1	0	0	1
Aichi	NP	with	N	FYN_HUMAN	FYN	4	6	0	15
Aichi	NP	with	N	G45IP_HUMAN	GADD45GIP1	2	6	0.93	0
Aichi	NP	with	N	G3P_HUMAN	GAPDH	2	2	0	17
Aichi	NP	with	N	GAR1_HUMAN	GAR1	4	5	1	1
Aichi	NP	with	N	GDIB_HUMAN	GDI2	0	1	0	2
Aichi	NP	with	N	GAPR1_HUMAN	GLIPR2	2	3	0.09	9
Aichi	NP	with	N	GNA11_HUMAN	GNA11	2	2	0.01	8
Aichi	NP	with	N	GNA13_HUMAN	GNA13	1	0	0	16
Aichi	NP	with	N	GNAI1_HUMAN	GNAI1	12	5	0	17
Aichi	NP	with	N	GNAI2_HUMAN	GNAI2	8	6	0	22
Aichi	NP	with	N	GNAI3_HUMAN	GNAI3	9	11	0	19
Aichi	NP	with	N	GNAO_HUMAN	GNAO1	2	2	0.01	17
Aichi	NP	with	N	GNAS1_HUMAN	GNAS	3	4	0.01	13
Aichi	NP	with	N	GNAZ_HUMAN	GNAZ	1	0	0	8
Aichi	NP	with	N	GBB1_HUMAN	GNB1	3	3	0	10
Aichi	NP	with	N	GBLP_HUMAN	GNB2L1	8	6	0.69	7
Aichi	NP	with	N	GBG12_HUMAN	GNG12	0	1	0	18
Aichi	NP	with	N	GNL3_HUMAN	GNL3	3	4	0.99	0
Aichi	NP	with	N	GRWD1_HUMAN	GRWD1	0	1	0	4
Aichi	NP	with	N	GELS_HUMAN	GSN	7	12	0	23
Aichi	NP	with	N	GSTP1_HUMAN	GSTP1	3	2	0	12
Aichi	NP	with	N	NOG1_HUMAN	GTPBP4	0	3	0.49	1
Aichi	NP	with	N	H1X_HUMAN	H1FX	1	3	0.49	0
Aichi	NP	with	N	HCK_HUMAN	HCK	1	0	0	22
Aichi	NP	with	N	C9JN07_HUMAN	HEPACAM2	19	0	0.5	0
Aichi	NP	with	N	H11_HUMAN	HIST1H1A	4	0	0.5	0
Aichi	NP	with	N	H12_HUMAN	HIST1H1C	12	0	0.5	8
Aichi	NP	with	N	H2B1B_HUMAN	HIST1H2BB	2	0	0.14	6
Aichi	NP	with	N	ROA2_HUMAN	HNRNPA2B1	2	4	0	17
Aichi	NP	with	N	D6RBZ0_HUMAN	HNRNPAB	2	0	0.43	0
Aichi	NP	with	N	HNRPC_HUMAN	HNRNPC	11	13	0.99	2
Aichi	NP	with	N	HNRCL_HUMAN	HNRNPCL1	9	5	1	0
Aichi	NP	with	N	HNRPD_HUMAN	HNRNPD	2	1	0.01	16
Aichi	NP	with	N	HNRPF_HUMAN	HNRNPF	3	3	0	20
Aichi	NP	with	N	HNRH1_HUMAN	HNRNPH1	10	9	0	25
Aichi	NP	with	N	HNRH3_HUMAN	HNRNPH3	1	0	0	10
Aichi	NP	with	N	HNRPK_HUMAN	HNRNPK	16	17	0.83	15
Aichi	NP	with	N	HNRPL_HUMAN	HNRNPL	0	6	0.28	9
Aichi	NP	with	N	HNRPM_HUMAN	HNRNPM	18	22	0.28	18
Aichi	NP	with	N	HNRPR_HUMAN	HNRNPR	3	7	0.4	10
Aichi	NP	with	N	HNRPU_HUMAN	HNRNPU	27	21	0	27
Aichi	NP	with	N	HNRL1_HUMAN	HNRNPUL1	7	8	1	1
Aichi	NP	with	N	HNRDL_HUMAN	HNRPDL	1	5	0.5	0
Aichi	NP	with	N	HS90A_HUMAN	HSP90AA1	3	2	0	24
Aichi	NP	with	N	HS90B_HUMAN	HSP90AB1	1	5	0	17
Aichi	NP	with	N	H90B2_HUMAN	HSP90AB2P	3	2	0	9
Aichi	NP	with	N	ENPL_HUMAN	HSP90B1	0	1	0	15
Aichi	NP	with	N	HSP71_HUMAN	HSPA1A	15	11	0	27
Aichi	NP	with	N	HS71L_HUMAN	HSPA1L	15	13	0	27
Aichi	NP	with	N	HSP72_HUMAN	HSPA2	9	4	0.09	10
Aichi	NP	with	N	HSP74_HUMAN	HSPA4	2	1	0	11
Aichi	NP	with	N	GRP78_HUMAN	HSPA5	15	10	0	27
Aichi	NP	with	N	HSP76_HUMAN	HSPA6	3	1	0.01	11
Aichi	NP	with	N	HSP7C_HUMAN	HSPA8	21	19	0	27
Aichi	NP	with	N	GRP75_HUMAN	HSPA9	9	8	0	26
Aichi	NP	with	N	CH60_HUMAN	HSPD1	7	14	0	23
Aichi	NP	with	N	SYIC_HUMAN	IARS	10	10	0.99	7
Aichi	NP	with	N	ICT1_HUMAN	ICT1	2	1	0.43	0
Aichi	NP	with	N	IFI44_HUMAN	IFI44	0	7	0.5	0
Aichi	NP	with	N	IFIT5_HUMAN	IFIT5	0	2	0.43	0
Aichi	NP	with	N	IF2B1_HUMAN	IGF2BP1	41	30	1	16
Aichi	NP	with	N	IF2B2_HUMAN	IGF2BP2	6	11	1	5
Aichi	NP	with	N	IF2B3_HUMAN	IGF2BP3	26	19	1	3
Aichi	NP	with	N	ILF2_HUMAN	ILF2	7	7	0.69	8
Aichi	NP	with	N	ILF3_HUMAN	ILF3	5	3	0.54	8
Aichi	NP	with	N	SYK_HUMAN	KARS	5	4	0.49	4
Aichi	NP	with	N	K1609_HUMAN	KIAA1609	0	2	0.28	2
Aichi	NP	with	N	KIF11_HUMAN	KIF11	93	70	0	21
Aichi	NP	with	N	IMA1_HUMAN	KPNA1	1	2	0.43	0
Aichi	NP	with	N	IMA2_HUMAN	KPNA2	6	8	0.11	17
Aichi	NP	with	N	IMA3_HUMAN	KPNA3	1	0	0	0
Aichi	NP	with	N	IMA5_HUMAN	KPNA5	3	2	0.92	0
Aichi	NP	with	N	IMA7_HUMAN	KPNA6	5	3	0.99	0
Aichi	NP	with	N	KRR1_HUMAN	KRR1	1	0	0	0
Aichi	NP	with	N	LTOR1_HUMAN	LAMTOR1	5	4	0.24	9
Aichi	NP	with	N	LTOR2_HUMAN	LAMTOR2	1	2	0.15	5
Aichi	NP	with	N	LTOR3_HUMAN	LAMTOR3	1	5	0.5	3
Aichi	NP	with	N	LARP1_HUMAN	LARP1	22	25	1	0
Aichi	NP	with	N	LAR1B_HUMAN	LARP1B	3	3	0.98	0
Aichi	NP	with	N	LARP4_HUMAN	LARP4	0	1	0	1
Aichi	NP	with	N	LARP7_HUMAN	LARP7	11	5	1	0
Aichi	NP	with	N	SYLC_HUMAN	LARS	3	0	0.17	8
Aichi	NP	with	N	LDHA_HUMAN	LDHA	0	2	0.02	6
Aichi	NP	with	N	LDHB_HUMAN	LDHB	2	0	0	8
Aichi	NP	with	N	LIMA1_HUMAN	LIMA1	3	4	0	14
Aichi	NP	with	N	LSM11_HUMAN	LSM11	0	1	0	0
Aichi	NP	with	N	LTV1_HUMAN	LTV1	1	1	0	1
Aichi	NP	with	N	LC7L2_HUMAN	LUC7L2	0	3	0.49	0
Aichi	NP	with	N	LYN_HUMAN	LYN	11	13	0	20
Aichi	NP	with	N	MATR3_HUMAN	MATR3	4	9	0.82	8
Aichi	NP	with	N	MDHM_HUMAN	MDH2	0	2	0.15	5
Aichi	NP	with	N	MEPCE_HUMAN	MEPCE	1	2	0.43	0
Aichi	NP	with	N	MOV10_HUMAN	MOV10	36	39	1	0
Aichi	NP	with	N	RM01_HUMAN	MRPL1	6	5	1	0
Aichi	NP	with	N	RM10_HUMAN	MRPL10	0	1	0	0
Aichi	NP	with	N	RM11_HUMAN	MRPL11	8	14	1	0
Aichi	NP	with	N	RM12_HUMAN	MRPL12	1	8	0.5	0
Aichi	NP	with	N	RM13_HUMAN	MRPL13	6	5	1	0
Aichi	NP	with	N	RM14_HUMAN	MRPL14	5	3	0.99	0
Aichi	NP	with	N	RM15_HUMAN	MRPL15	8	13	1	0
Aichi	NP	with	N	RM16_HUMAN	MRPL16	1	3	0.49	0
Aichi	NP	with	N	RM17_HUMAN	MRPL17	2	4	0.93	0
Aichi	NP	with	N	RM18_HUMAN	MRPL18	1	5	0.5	0
Aichi	NP	with	N	RM19_HUMAN	MRPL19	3	4	0.99	0
Aichi	NP	with	N	RM02_HUMAN	MRPL2	2	2	0.86	0
Aichi	NP	with	N	RM20_HUMAN	MRPL20	2	1	0.43	0
Aichi	NP	with	N	RM21_HUMAN	MRPL21	4	2	0.93	0
Aichi	NP	with	N	RM22_HUMAN	MRPL22	2	6	0.93	0
Aichi	NP	with	N	RM23_HUMAN	MRPL23	4	8	1	0
Aichi	NP	with	N	RM24_HUMAN	MRPL24	1	3	0.49	0
Aichi	NP	with	N	RM27_HUMAN	MRPL27	1	3	0.49	0
Aichi	NP	with	N	RM28_HUMAN	MRPL28	0	9	0.5	0
Aichi	NP	with	N	RM03_HUMAN	MRPL3	5	1	0.5	0
Aichi	NP	with	N	RM32_HUMAN	MRPL32	0	1	0	0
Aichi	NP	with	N	RM33_HUMAN	MRPL33	1	0	0	0
Aichi	NP	with	N	RM35_HUMAN	MRPL35	0	1	0	0
Aichi	NP	with	N	RM37_HUMAN	MRPL37	3	9	0.99	0
Aichi	NP	with	N	RM38_HUMAN	MRPL38	3	10	0.99	0
Aichi	NP	with	N	RM39_HUMAN	MRPL39	7	4	1	0
Aichi	NP	with	N	RM04_HUMAN	MRPL4	7	8	1	0
Aichi	NP	with	N	RM40_HUMAN	MRPL40	1	6	0.5	0
Aichi	NP	with	N	RM41_HUMAN	MRPL41	3	4	0.99	0
Aichi	NP	with	N	RM42_HUMAN	MRPL42	0	3	0.49	0
Aichi	NP	with	N	RM43_HUMAN	MRPL43	2	2	0.86	0
Aichi	NP	with	N	RM44_HUMAN	MRPL44	6	7	1	0
Aichi	NP	with	N	RM45_HUMAN	MRPL45	2	5	0.93	0
Aichi	NP	with	N	RM46_HUMAN	MRPL46	3	1	0.49	0
Aichi	NP	with	N	RM47_HUMAN	MRPL47	3	4	0.99	0
Aichi	NP	with	N	RM48_HUMAN	MRPL48	2	3	0.92	0
Aichi	NP	with	N	RM49_HUMAN	MRPL49	2	4	0.93	0
Aichi	NP	with	N	RM50_HUMAN	MRPL50	1	3	0.49	0
Aichi	NP	with	N	RM53_HUMAN	MRPL53	2	1	0.43	0
Aichi	NP	with	N	RM55_HUMAN	MRPL55	1	1	0	0
Aichi	NP	with	N	RM09_HUMAN	MRPL9	2	6	0.93	0
Aichi	NP	with	N	RT11_HUMAN	MRPS11	5	4	1	0
Aichi	NP	with	N	RT14_HUMAN	MRPS14	1	2	0.43	0
Aichi	NP	with	N	RT15_HUMAN	MRPS15	2	3	0.92	0
Aichi	NP	with	N	RT16_HUMAN	MRPS16	3	5	0.99	0
Aichi	NP	with	N	RT17_HUMAN	MRPS17	3	2	0.92	0
Aichi	NP	with	N	RT18A_HUMAN	MRPS18A	0	1	0	0
Aichi	NP	with	N	RT18B_HUMAN	MRPS18B	5	9	1	0
Aichi	NP	with	N	RT02_HUMAN	MRPS2	6	5	1	0
Aichi	NP	with	N	RT21_HUMAN	MRPS21	0	1	0	0
Aichi	NP	with	N	RT22_HUMAN	MRPS22	26	20	1	0
Aichi	NP	with	N	RT23_HUMAN	MRPS23	7	10	1	0
Aichi	NP	with	N	RT25_HUMAN	MRPS25	5	4	1	0
Aichi	NP	with	N	RT26_HUMAN	MRPS26	10	14	1	0
Aichi	NP	with	N	RT27_HUMAN	MRPS27	9	8	1	2
Aichi	NP	with	N	RT28_HUMAN	MRPS28	6	7	1	0
Aichi	NP	with	N	RT30_HUMAN	MRPS30	2	6	0.93	0
Aichi	NP	with	N	RT31_HUMAN	MRPS31	7	19	1	0
Aichi	NP	with	N	RT33_HUMAN	MRPS33	0	2	0.43	0
Aichi	NP	with	N	RT34_HUMAN	MRPS34	4	8	1	0
Aichi	NP	with	N	RT35_HUMAN	MRPS35	8	10	1	0
Aichi	NP	with	N	RT05_HUMAN	MRPS5	8	7	1	0
Aichi	NP	with	N	RT06_HUMAN	MRPS6	2	3	0.92	0
Aichi	NP	with	N	RT07_HUMAN	MRPS7	9	8	1	0
Aichi	NP	with	N	RT09_HUMAN	MRPS9	14	8	1	0
Aichi	NP	with	N	F8W866_HUMAN	MS4A4A	1	0	0	0
Aichi	NP	with	N	MTER1_HUMAN	MTERFD1	1	2	0.43	0
Aichi	NP	with	N	C1TC_HUMAN	MTHFD1	1	0	0	7
Aichi	NP	with	N	MYH10_HUMAN	MYH10	122	123	0	23
Aichi	NP	with	N	MYH11_HUMAN	MYH11	4	6	0	22
Aichi	NP	with	N	MYH14_HUMAN	MYH14	28	24	0	23
Aichi	NP	with	N	MYH9_HUMAN	MYH9	146	131	0	23
Aichi	NP	with	N	ML12A_HUMAN	MYL12A	10	8	0	10
Aichi	NP	with	N	MYL6_HUMAN	MYL6	15	6	0	20
Aichi	NP	with	N	MYL6B_HUMAN	MYL6B	3	4	0.01	22
Aichi	NP	with	N	MYO1A_HUMAN	MYO1A	3	2	0	20
Aichi	NP	with	N	MYO1B_HUMAN	MYO1B	23	16	0	21
Aichi	NP	with	N	MYO1C_HUMAN	MYO1C	12	13	0	23
Aichi	NP	with	N	MYO1D_HUMAN	MYO1D	2	7	0	13
Aichi	NP	with	N	MYO3B_HUMAN	MYO3B	1	0	0	5
Aichi	NP	with	N	MYO6_HUMAN	MYO6	6	10	0	21
Aichi	NP	with	N	NP1L1_HUMAN	NAP1L1	0	1	0	11
Aichi	NP	with	N	SYNM_HUMAN	NARS2	8	9	1	0
Aichi	NP	with	N	NCBP1_HUMAN	NCBP1	3	5	0.99	0
Aichi	NP	with	N	NCBP2_HUMAN	NCBP2	1	2	0.43	0
Aichi	NP	with	N	NUCL_HUMAN	NCL	13	11	0	18
Aichi	NP	with	N	NHP2_HUMAN	NHP2	2	2	0.86	0
Aichi	NP	with	N	NH2L1_HUMAN	NHP2L1	1	1	0	0
Aichi	NP	with	N	NOA1_HUMAN	NOA1	6	3	0.99	0
Aichi	NP	with	N	NOP2_HUMAN	NOP2	3	5	0.99	0
Aichi	NP	with	N	NOP56_HUMAN	NOP56	3	7	0.86	3
Aichi	NP	with	N	NOP58_HUMAN	NOP58	9	3	0.99	0
Aichi	NP	with	N	NPM_HUMAN	NPM1	5	3	0	19
Aichi	NP	with	N	OLA1_HUMAN	OLA1	1	2	0.28	2
Aichi	NP	with	N	OXLD1_HUMAN	OXLD1	0	2	0.43	0
Aichi	NP	with	N	PABP1_HUMAN	PABPC1	56	45	1	14
Aichi	NP	with	N	PABP4_HUMAN	PABPC4	18	10	1	4
Aichi	NP	with	N	PAB4L_HUMAN	PABPC4L	5	2	0.93	0
Aichi	NP	with	N	PACN3_HUMAN	PACSIN3	1	0	0	9
Aichi	NP	with	N	PARP1_HUMAN	PARP1	5	2	0	11
Aichi	NP	with	N	PCBP1_HUMAN	PCBP1	0	3	0.49	0
Aichi	NP	with	N	PCBP2_HUMAN	PCBP2	0	1	0	3
Aichi	NP	with	N	PIMT_HUMAN	PCMT1	1	3	0.44	4
Aichi	NP	with	N	PROF1_HUMAN	PFN1	0	2	0.05	7
Aichi	NP	with	N	PGAM1_HUMAN	PGAM1	0	1	0	6
Aichi	NP	with	N	PHAX_HUMAN	PHAX	0	1	0	0
Aichi	NP	with	N	PHB_HUMAN	PHB	0	4	0	12
Aichi	NP	with	N	P20L1_HUMAN	PHF20L1	2	0	0.43	0
Aichi	NP	with	N	SERA_HUMAN	PHGDH	3	3	0	13
Aichi	NP	with	N	PI4KA_HUMAN	PI4KA	0	1	0	6
Aichi	NP	with	N	KPYM_HUMAN	PKM	0	5	0	14
Aichi	NP	with	N	POP1_HUMAN	POP1	3	3	0.98	0
Aichi	NP	with	N	ACTBM_HUMAN	POTEKP	5	0	0	10
Aichi	NP	with	N	PPIA_HUMAN	PPIA	2	0	0.28	1
Aichi	NP	with	N	PRDX1_HUMAN	PRDX1	4	9	0	24
Aichi	NP	with	N	PRDX2_HUMAN	PRDX2	0	2	0	11
Aichi	NP	with	N	ANM5_HUMAN	PRMT5	27	18	0	9
Aichi	NP	with	N	PTBP1_HUMAN	PTBP1	0	3	0	12
Aichi	NP	with	N	PTCD1_HUMAN	PTCD1	2	4	0.93	0
Aichi	NP	with	N	PTCD3_HUMAN	PTCD3	19	17	1	0
Aichi	NP	with	N	PUF60_HUMAN	PUF60	1	5	0.48	1
Aichi	NP	with	N	PURA_HUMAN	PURA	1	2	0.43	0
Aichi	NP	with	N	SYQ_HUMAN	QARS	2	2	0.86	0
Aichi	NP	with	N	QKI_HUMAN	QKI	0	2	0.43	0
Aichi	NP	with	N	RALY_HUMAN	RALY	2	0	0.43	0
Aichi	NP	with	N	RAN_HUMAN	RAN	1	0	0	6
Aichi	NP	with	N	RAP2A_HUMAN	RAP2A	1	3	0.01	8
Aichi	NP	with	N	SYRC_HUMAN	RARS	8	9	1	3
Aichi	NP	with	N	SPF45_HUMAN	RBM17	0	1	0	0
Aichi	NP	with	N	RBM39_HUMAN	RBM39	6	5	0.75	3
Aichi	NP	with	N	RBMX_HUMAN	RBMX	2	4	0.93	0
Aichi	NP	with	N	XRP2_HUMAN	RP2	2	3	0.01	12
Aichi	NP	with	N	RFA1_HUMAN	RPA1	14	10	0	23
Aichi	NP	with	N	RFA2_HUMAN	RPA2	0	2	0.28	2
Aichi	NP	with	N	RL10_HUMAN	RPL10	2	1	0.43	0
Aichi	NP	with	N	RL10A_HUMAN	RPL10A	7	6	0.99	9
Aichi	NP	with	N	RL10L_HUMAN	RPL10L	2	0	0.43	0
Aichi	NP	with	N	RL11_HUMAN	RPL11	3	4	0	18
Aichi	NP	with	N	RL12_HUMAN	RPL12	5	4	0.08	12
Aichi	NP	with	N	RL13_HUMAN	RPL13	10	9	1	11
Aichi	NP	with	N	RL13A_HUMAN	RPL13A	4	0	0.23	6
Aichi	NP	with	N	RL14_HUMAN	RPL14	4	7	0.94	7
Aichi	NP	with	N	RL15_HUMAN	RPL15	1	3	0.15	4
Aichi	NP	with	N	RL17_HUMAN	RPL17	2	6	0.71	5
Aichi	NP	with	N	RL18_HUMAN	RPL18	4	3	0.01	15
Aichi	NP	with	N	RL19_HUMAN	RPL19	2	4	0.22	7
Aichi	NP	with	N	RL21_HUMAN	RPL21	3	4	1	2
Aichi	NP	with	N	RL22_HUMAN	RPL22	1	4	0.09	11
Aichi	NP	with	N	RL23_HUMAN	RPL23	2	7	0.55	7
Aichi	NP	with	N	RL23A_HUMAN	RPL23A	4	8	0.51	11
Aichi	NP	with	N	RL24_HUMAN	RPL24	4	4	0.03	17
Aichi	NP	with	N	RL26_HUMAN	RPL26	0	2	0.43	0
Aichi	NP	with	N	RL26L_HUMAN	RPL26L1	4	3	0.39	4
Aichi	NP	with	N	RL27_HUMAN	RPL27	3	5	0.68	8
Aichi	NP	with	N	RL27A_HUMAN	RPL27A	3	3	0.17	10
Aichi	NP	with	N	RL28_HUMAN	RPL28	2	4	0.39	6
Aichi	NP	with	N	RL29_HUMAN	RPL29	1	1	0	2
Aichi	NP	with	N	RL3_HUMAN	RPL3	10	9	0.66	14
Aichi	NP	with	N	RL30_HUMAN	RPL30	2	0	0.16	3
Aichi	NP	with	N	RL31_HUMAN	RPL31	4	3	0.01	14
Aichi	NP	with	N	RL34_HUMAN	RPL34	1	2	0.13	4
Aichi	NP	with	N	RL35_HUMAN	RPL35	3	4	0.76	5
Aichi	NP	with	N	RL35A_HUMAN	RPL35A	1	4	0.45	2
Aichi	NP	with	N	RL36_HUMAN	RPL36	2	0	0.43	1
Aichi	NP	with	N	RL4_HUMAN	RPL4	14	16	0.8	14
Aichi	NP	with	N	RL5_HUMAN	RPL5	3	2	0.18	5
Aichi	NP	with	N	RL6_HUMAN	RPL6	9	11	0.91	10
Aichi	NP	with	N	RL7_HUMAN	RPL7	10	10	0.17	21
Aichi	NP	with	N	RL7A_HUMAN	RPL7A	11	15	0.99	17
Aichi	NP	with	N	RL8_HUMAN	RPL8	7	11	0.53	17
Aichi	NP	with	N	RL9_HUMAN	RPL9	4	6	0.38	14
Aichi	NP	with	N	RLA0_HUMAN	RPLP0	3	9	0.01	19
Aichi	NP	with	N	RLA0L_HUMAN	RPLP0P6	5	7	0.55	10
Aichi	NP	with	N	RLA1_HUMAN	RPLP1	2	1	0.07	11
Aichi	NP	with	N	RLA2_HUMAN	RPLP2	1	1	0	4
Aichi	NP	with	N	RPN2_HUMAN	RPN2	0	1	0	7
Aichi	NP	with	N	RS10_HUMAN	RPS10	0	8	0.5	2
Aichi	NP	with	N	RS10L_HUMAN	RPS10P5	2	3	0.92	0
Aichi	NP	with	N	RS12_HUMAN	RPS12	1	0	0	0
Aichi	NP	with	N	RS13_HUMAN	RPS13	7	8	0.64	5
Aichi	NP	with	N	RS14_HUMAN	RPS14	6	7	0.67	16
Aichi	NP	with	N	RS15A_HUMAN	RPS15A	0	3	0.06	6
Aichi	NP	with	N	RS16_HUMAN	RPS16	10	7	0.87	14
Aichi	NP	with	N	RS17L_HUMAN	RPS17L	0	14	0.5	3
Aichi	NP	with	N	RS18_HUMAN	RPS18	13	14	0.97	19
Aichi	NP	with	N	RS19_HUMAN	RPS19	10	11	0.87	7
Aichi	NP	with	N	RS2_HUMAN	RPS2	7	7	0.09	14
Aichi	NP	with	N	RS20_HUMAN	RPS20	0	4	0.5	2
Aichi	NP	with	N	RS21_HUMAN	RPS21	2	3	0.2	5
Aichi	NP	with	N	RS23_HUMAN	RPS23	2	2	0.23	7
Aichi	NP	with	N	RS24_HUMAN	RPS24	3	4	0.42	5
Aichi	NP	with	N	RS25_HUMAN	RPS25	7	6	0.61	7
Aichi	NP	with	N	RS26_HUMAN	RPS26	2	4	0.53	7
Aichi	NP	with	N	RS26L_HUMAN	RPS26P11	3	2	0.92	0
Aichi	NP	with	N	RS28_HUMAN	RPS28	4	7	1	2
Aichi	NP	with	N	RS29_HUMAN	RPS29	2	1	0.43	0
Aichi	NP	with	N	RS3_HUMAN	RPS3	24	26	1	18
Aichi	NP	with	N	RS3A_HUMAN	RPS3A	14	14	0.96	16
Aichi	NP	with	N	RS4X_HUMAN	RPS4X	9	7	0.22	15
Aichi	NP	with	N	RS5_HUMAN	RPS5	3	0	0.12	8
Aichi	NP	with	N	RS6_HUMAN	RPS6	8	8	0.64	8
Aichi	NP	with	N	RS7_HUMAN	RPS7	5	16	0.55	12
Aichi	NP	with	N	RS8_HUMAN	RPS8	7	8	0.78	11
Aichi	NP	with	N	RS9_HUMAN	RPS9	9	7	0.35	11
Aichi	NP	with	N	RSSA_HUMAN	RPSA	11	16	1	9
Aichi	NP	with	N	RRAS2_HUMAN	RRAS2	2	2	0.03	8
Aichi	NP	with	N	RL1D1_HUMAN	RSL1D1	6	2	0.93	0
Aichi	NP	with	N	RUVB1_HUMAN	RUVBL1	2	1	0	10
Aichi	NP	with	N	RUVB2_HUMAN	RUVBL2	0	2	0	13
Aichi	NP	with	N	SEP14_HUMAN	SEPT14	0	2	0.43	0
Aichi	NP	with	N	PAIRB_HUMAN	SERBP1	2	7	0.01	19
Aichi	NP	with	N	SF3B1_HUMAN	SF3B1	3	2	0.16	5
Aichi	NP	with	N	SF3B3_HUMAN	SF3B3	7	5	0.48	10
Aichi	NP	with	N	AAAT_HUMAN	SLC1A5	1	1	0	9
Aichi	NP	with	N	MPCP_HUMAN	SLC25A3	0	1	0	13
Aichi	NP	with	N	ADT1_HUMAN	SLC25A4	0	5	0.14	13
Aichi	NP	with	N	ADT2_HUMAN	SLC25A5	3	2	0	20
Aichi	NP	with	N	ADT3_HUMAN	SLC25A6	1	1	0	10
Aichi	NP	with	N	4F2_HUMAN	SLC3A2	0	1	0	0
Aichi	NP	with	N	ASM3B_HUMAN	SMPDL3B	2	0	0.12	7
Aichi	NP	with	N	SNP23_HUMAN	SNAP23	0	1	0	5
Aichi	NP	with	N	RU17_HUMAN	SNRNP70	6	5	1	0
Aichi	NP	with	N	SNRPA_HUMAN	SNRPA	3	15	0.99	0
Aichi	NP	with	N	RU2A_HUMAN	SNRPA1	1	4	0.5	0
Aichi	NP	with	N	RSMB_HUMAN	SNRPB	5	6	0.75	4
Aichi	NP	with	N	RU2B_HUMAN	SNRPB2	2	1	0.43	0
Aichi	NP	with	N	SMD1_HUMAN	SNRPD1	2	2	0.1	9
Aichi	NP	with	N	SMD2_HUMAN	SNRPD2	7	10	1	1
Aichi	NP	with	N	SMD3_HUMAN	SNRPD3	0	2	0.04	9
Aichi	NP	with	N	RUXE_HUMAN	SNRPE	4	5	0.93	2
Aichi	NP	with	N	RUXF_HUMAN	SNRPF	0	2	0.43	1
Aichi	NP	with	N	SR140_HUMAN	SR140	3	0	0.49	2
Aichi	NP	with	N	SRP14_HUMAN	SRP14	0	2	0.43	0
Aichi	NP	with	N	SRRT_HUMAN	SRRT	0	1	0	2
Aichi	NP	with	N	SRS11_HUMAN	SRSF11	0	1	0	0
Aichi	NP	with	N	SRSF3_HUMAN	SRSF3	3	0	0.49	0
Aichi	NP	with	N	SRSF9_HUMAN	SRSF9	0	1	0	0
Aichi	NP	with	N	LA_HUMAN	SSB	14	11	1	5
Aichi	NP	with	N	SSBP_HUMAN	SSBP1	3	2	0.02	13
Aichi	NP	with	N	SSRP1_HUMAN	SSRP1	1	1	0	2
Aichi	NP	with	N	F10A1_HUMAN	ST13	1	1	0	2
Aichi	NP	with	N	H0YAA0_HUMAN	SYNCRIP	0	1	0	0
Aichi	NP	with	N	HNRPQ_HUMAN	SYNCRIP	16	19	1	10
Aichi	NP	with	N	TCOF_HUMAN	TCOF1	0	1	0	1
Aichi	NP	with	N	TCPA_HUMAN	TCP1	6	4	0	18
Aichi	NP	with	N	TMOD3_HUMAN	TMOD3	1	5	0.04	13
Aichi	NP	with	N	TOLIP_HUMAN	TOLLIP	2	3	0.02	16
Aichi	NP	with	N	TOM1_HUMAN	TOM1	4	9	0	23
Aichi	NP	with	N	TOP1_HUMAN	TOP1	3	0	0.49	0
Aichi	NP	with	N	TPM1_HUMAN	TPM1	9	6	0	18
Aichi	NP	with	N	Q5VU59_HUMAN	TPM3	1	0	0	7
Aichi	NP	with	N	TPM3_HUMAN	TPM3	3	4	0	14
Aichi	NP	with	N	TRA2A_HUMAN	TRA2A	1	0	0	0
Aichi	NP	with	N	TRAP1_HUMAN	TRAP1	1	1	0	11
Aichi	NP	with	N	TRI41_HUMAN	TRIM41	2	2	0.86	0
Aichi	NP	with	N	RO60_HUMAN	TROVE2	28	21	1	3
Aichi	NP	with	N	TRUB2_HUMAN	TRUB2	1	2	0.43	0
Aichi	NP	with	N	TSR1_HUMAN	TSR1	2	1	0.43	0
Aichi	NP	with	N	TBA1A_HUMAN	TUBA1A	18	15	0	13
Aichi	NP	with	N	TBB5_HUMAN	TUBB	6	5	0	27
Aichi	NP	with	N	TBB1_HUMAN	TUBB1	3	3	0	26
Aichi	NP	with	N	TBB2A_HUMAN	TUBB2A	18	11	0	12
Aichi	NP	with	N	TBB3_HUMAN	TUBB3	8	3	0	11
Aichi	NP	with	N	TBB4A_HUMAN	TUBB4A	4	2	0	10
Aichi	NP	with	N	TBB4B_HUMAN	TUBB4B	1	2	0.04	10
Aichi	NP	with	N	SR140_HUMAN	U2SURP	3	0	0.49	2
Aichi	NP	with	N	UBA1_HUMAN	UBA1	5	7	0	14
Aichi	NP	with	N	RL40_HUMAN	UBA52	3	7	0.01	10
Aichi	NP	with	N	RENT1_HUMAN	UPF1	5	2	0.93	0
Aichi	NP	with	N	TERA_HUMAN	VCP	3	2	0	13
Aichi	NP	with	N	VDAC2_HUMAN	VDAC2	0	1	0	5
Aichi	NP	with	N	VIME_HUMAN	VIM	9	10	0.32	17
Aichi	NP	with	N	WBS16_HUMAN	WBSCR16	1	1	0	0
Aichi	NP	with	N	XRCC5_HUMAN	XRCC5	1	4	0.02	8
Aichi	NP	with	N	XRCC6_HUMAN	XRCC6	1	6	0.02	12
Aichi	NP	with	N	XRN2_HUMAN	XRN2	5	4	1	2
Aichi	NP	with	N	YBOX1_HUMAN	YBX1	8	24	0.5	27
Aichi	NP	with	N	YES_HUMAN	YES1	5	4	0	20
Aichi	NP	with	N	1433B_HUMAN	YWHAB	2	1	0.05	5
Aichi	NP	with	N	1433E_HUMAN	YWHAE	1	1	0	8
Aichi	NP	with	N	1433G_HUMAN	YWHAG	0	1	0	6
Aichi	NP	with	N	1433Z_HUMAN	YWHAZ	1	1	0	8
Aichi	NP	with	N	ZCCHV_HUMAN	ZC3HAV1	0	1	0	1
Aichi	NP	with	N	ZCHC3_HUMAN	ZCCHC3	2	0	0.43	0
Aichi	NP	with	N	ZN326_HUMAN	ZNF326	0	1	0	2
Aichi	NP	without	C	AATF_HUMAN	AATF	2	0	0.46	0
Aichi	NP	without	C	ACLY_HUMAN	ACLY	1	0	0	8
Aichi	NP	without	C	ACTA_HUMAN	ACTA2	5	9	0	27
Aichi	NP	without	C	ACTB_HUMAN	ACTB	3	5	0	27
Aichi	NP	without	C	ACTN1_HUMAN	ACTN1	0	1	0	19
Aichi	NP	without	C	DSRAD_HUMAN	ADAR	3	1	0.5	1
Aichi	NP	without	C	ADK_HUMAN	ADK	0	1	0	0
Aichi	NP	without	C	F8VY04_HUMAN	AK2	0	1	0	0
Aichi	NP	without	C	AKAP1_HUMAN	AKAP1	1	0	0	0
Aichi	NP	without	C	AKP8L_HUMAN	AKAP8L	2	2	0.96	1
Aichi	NP	without	C	ANS1B_HUMAN	ANKS1B	0	1	0	0
Aichi	NP	without	C	ARMC2_HUMAN	ARMC2	1	0	0	0
Aichi	NP	without	C	AT1A1_HUMAN	ATP1A1	1	2	0	14
Aichi	NP	without	C	ATX2_HUMAN	ATXN2	2	0	0.46	0
Aichi	NP	without	C	BAZ1B_HUMAN	BAZ1B	0	1	0	0
Aichi	NP	without	C	BMS1_HUMAN	BMS1	2	0	0.46	1
Aichi	NP	without	C	BOP1_HUMAN	BOP1	1	0	0	0
Aichi	NP	without	C	CR021_HUMAN	C18orf21	0	1	0	0
Aichi	NP	without	C	MMTA2_HUMAN	C1orf35	1	0	0	0
Aichi	NP	without	C	CE034_HUMAN	C5orf34	0	1	0	0
Aichi	NP	without	C	PYR1_HUMAN	CAD	2	0	0.23	2
Aichi	NP	without	C	CC124_HUMAN	CCDC124	0	1	0	0
Aichi	NP	without	C	CDC5L_HUMAN	CDC5L	2	3	0.7	5
Aichi	NP	without	C	CAD12_HUMAN	CDH12	1	0	0	0
Aichi	NP	without	C	CHD3_HUMAN	CHD3	1	0	0	0
Aichi	NP	without	C	CHERP_HUMAN	CHERP	1	0	0	0
Aichi	NP	without	C	CLAP2_HUMAN	CLASP2	4	3	0.09	5
Aichi	NP	without	C	DBPA_HUMAN	CSDA	21	24	1	25
Aichi	NP	without	C	DDX1_HUMAN	DDX1	1	0	0	0
Aichi	NP	without	C	DDX17_HUMAN	DDX17	8	9	0.47	18
Aichi	NP	without	C	DDX18_HUMAN	DDX18	5	6	1	0
Aichi	NP	without	C	DDX21_HUMAN	DDX21	36	40	1	7
Aichi	NP	without	C	DDX24_HUMAN	DDX24	1	0	0	0
Aichi	NP	without	C	DDX27_HUMAN	DDX27	4	0	0.5	0
Aichi	NP	without	C	DDX3X_HUMAN	DDX3X	2	3	0	20
Aichi	NP	without	C	DDX5_HUMAN	DDX5	7	2	0.1	16
Aichi	NP	without	C	DDX50_HUMAN	DDX50	3	1	0.5	2
Aichi	NP	without	C	DHX15_HUMAN	DHX15	10	13	1	5
Aichi	NP	without	C	DHX30_HUMAN	DHX30	18	19	1	3
Aichi	NP	without	C	DHX36_HUMAN	DHX36	2	6	0.96	0
Aichi	NP	without	C	DHX57_HUMAN	DHX57	0	2	0.46	0
Aichi	NP	without	C	DHX9_HUMAN	DHX9	12	11	0.63	12
Aichi	NP	without	C	RRP44_HUMAN	DIS3	2	0	0.46	0
Aichi	NP	without	C	DKC1_HUMAN	DKC1	10	9	1	0
Aichi	NP	without	C	J3KQM9_HUMAN	DNAJB5	0	1	0	0
Aichi	NP	without	C	DSG2_HUMAN	DSG2	0	1	0	11
Aichi	NP	without	C	EF1A1_HUMAN	EEF1A1	0	2	0	21
Aichi	NP	without	C	EF2_HUMAN	EEF2	11	6	0	21
Aichi	NP	without	C	EFC13_HUMAN	EFCAB13	1	0	0	0
Aichi	NP	without	C	U5S1_HUMAN	EFTUD2	4	1	0.5	1
Aichi	NP	without	C	AGO2_HUMAN	EIF2C2	2	1	0.46	0
Aichi	NP	without	C	EIF3A_HUMAN	EIF3A	0	1	0	9
Aichi	NP	without	C	EIF3B_HUMAN	EIF3B	1	0	0	2
Aichi	NP	without	C	EIF3C_HUMAN	EIF3C	1	0	0	2
Aichi	NP	without	C	EIF3D_HUMAN	EIF3D	1	0	0	0
Aichi	NP	without	C	ELAV1_HUMAN	ELAVL1	1	0	0	6
Aichi	NP	without	C	ELF1_HUMAN	ELF1	1	0	0	0
Aichi	NP	without	C	F120A_HUMAN	FAM120A	4	4	1	0
Aichi	NP	without	C	FAS_HUMAN	FASN	6	4	0	13
Aichi	NP	without	C	RS30_HUMAN	FAU	1	1	0	0
Aichi	NP	without	C	FKB15_HUMAN	FKBP15	1	0	0	0
Aichi	NP	without	C	FMNL2_HUMAN	FMNL2	0	1	0	8
Aichi	NP	without	C	FOLR1_HUMAN	FOLR1	0	1	0	0
Aichi	NP	without	C	RRMJ3_HUMAN	FTSJ3	3	3	1	1
Aichi	NP	without	C	FUS_HUMAN	FUS	0	1	0	12
Aichi	NP	without	C	GBLP_HUMAN	GNB2L1	2	4	0.27	7
Aichi	NP	without	C	GNL3_HUMAN	GNL3	6	2	0.96	0
Aichi	NP	without	C	GPTC4_HUMAN	GPATCH4	3	2	0.95	0
Aichi	NP	without	C	GPR56_HUMAN	GPR56	1	0	0	0
Aichi	NP	without	C	GRWD1_HUMAN	GRWD1	0	1	0	4
Aichi	NP	without	C	NOG1_HUMAN	GTPBP4	6	7	1	1
Aichi	NP	without	C	H1X_HUMAN	H1FX	1	1	0	0
Aichi	NP	without	C	ECHA_HUMAN	HADHA	3	0	0.26	5
Aichi	NP	without	C	HDX_HUMAN	HDX	1	1	0	1
Aichi	NP	without	C	HELZ_HUMAN	HELZ	1	0	0	0
Aichi	NP	without	C	H11_HUMAN	HIST1H1A	1	3	0.49	0
Aichi	NP	without	C	H12_HUMAN	HIST1H1C	4	5	0.32	8
Aichi	NP	without	C	H2A1A_HUMAN	HIST1H2AA	0	1	0	0
Aichi	NP	without	C	H2B1B_HUMAN	HIST1H2BB	1	2	0.21	6
Aichi	NP	without	C	RA1L2_HUMAN	HNRNPA1L2	1	3	0.08	9
Aichi	NP	without	C	ROA2_HUMAN	HNRNPA2B1	1	1	0	17
Aichi	NP	without	C	ROA3_HUMAN	HNRNPA3	0	1	0	2
Aichi	NP	without	C	HNRPC_HUMAN	HNRNPC	3	6	0.88	2
Aichi	NP	without	C	HNRCL_HUMAN	HNRNPCL1	3	7	0.99	0
Aichi	NP	without	C	HNRPD_HUMAN	HNRNPD	1	1	0	16
Aichi	NP	without	C	HNRPF_HUMAN	HNRNPF	1	1	0	20
Aichi	NP	without	C	HNRH1_HUMAN	HNRNPH1	6	4	0	25
Aichi	NP	without	C	HNRH2_HUMAN	HNRNPH2	1	0	0	2
Aichi	NP	without	C	HNRH3_HUMAN	HNRNPH3	1	1	0	10
Aichi	NP	without	C	HNRPK_HUMAN	HNRNPK	4	3	0	15
Aichi	NP	without	C	HNRPL_HUMAN	HNRNPL	3	3	0.19	9
Aichi	NP	without	C	HNRPM_HUMAN	HNRNPM	48	48	1	18
Aichi	NP	without	C	HNRPR_HUMAN	HNRNPR	7	6	0.76	10
Aichi	NP	without	C	HNRPU_HUMAN	HNRNPU	40	42	0	27
Aichi	NP	without	C	HNRL1_HUMAN	HNRNPUL1	9	9	1	1
Aichi	NP	without	C	HNRL2_HUMAN	HNRNPUL2	8	6	1	0
Aichi	NP	without	C	HNRLL_HUMAN	HNRPLL	0	3	0.49	0
Aichi	NP	without	C	HP1B3_HUMAN	HP1BP3	4	4	1	0
Aichi	NP	without	C	HS90A_HUMAN	HSP90AA1	0	1	0	24
Aichi	NP	without	C	H90B2_HUMAN	HSP90AB2P	2	0	0	9
Aichi	NP	without	C	HSP71_HUMAN	HSPA1A	10	10	0	27
Aichi	NP	without	C	HS71L_HUMAN	HSPA1L	12	13	0	27
Aichi	NP	without	C	HSP72_HUMAN	HSPA2	6	5	0.01	10
Aichi	NP	without	C	HS74L_HUMAN	HSPA4L	1	0	0	5
Aichi	NP	without	C	GRP78_HUMAN	HSPA5	18	10	0	27
Aichi	NP	without	C	HSP76_HUMAN	HSPA6	1	1	0	11
Aichi	NP	without	C	HSP7C_HUMAN	HSPA8	20	20	0	27
Aichi	NP	without	C	GRP75_HUMAN	HSPA9	13	13	0	26
Aichi	NP	without	C	CH60_HUMAN	HSPD1	2	1	0	23
Aichi	NP	without	C	SYIC_HUMAN	IARS	1	0	0	7
Aichi	NP	without	C	IF2B1_HUMAN	IGF2BP1	31	31	1	16
Aichi	NP	without	C	IF2B2_HUMAN	IGF2BP2	16	13	1	5
Aichi	NP	without	C	IF2B3_HUMAN	IGF2BP3	24	27	1	3
Aichi	NP	without	C	IGHA1_HUMAN	IGHA1	1	1	0	2
Aichi	NP	without	C	ILF2_HUMAN	ILF2	2	1	0.03	8
Aichi	NP	without	C	G5E9M5_HUMAN	ILF3	0	1	0	0
Aichi	NP	without	C	ILF3_HUMAN	ILF3	11	13	1	8
Aichi	NP	without	C	IPO5_HUMAN	IPO5	1	0	0	0
Aichi	NP	without	C	IQGA1_HUMAN	IQGAP1	1	0	0	8
Aichi	NP	without	C	FUBP2_HUMAN	KHSRP	1	0	0	12
Aichi	NP	without	C	K1549_HUMAN	KIAA1549	0	1	0	0
Aichi	NP	without	C	KIF11_HUMAN	KIF11	109	123	0	21
Aichi	NP	without	C	IMA1_HUMAN	KPNA1	3	2	0.95	0
Aichi	NP	without	C	IMA2_HUMAN	KPNA2	4	6	0.02	17
Aichi	NP	without	C	IMA5_HUMAN	KPNA5	1	0	0	0
Aichi	NP	without	C	IMA7_HUMAN	KPNA6	1	2	0.46	0
Aichi	NP	without	C	KRI1_HUMAN	KRI1	0	2	0.46	0
Aichi	NP	without	C	LARP1_HUMAN	LARP1	54	52	1	0
Aichi	NP	without	C	LAR1B_HUMAN	LARP1B	3	4	0.99	0
Aichi	NP	without	C	LARP4_HUMAN	LARP4	1	1	0	1
Aichi	NP	without	C	LAR4B_HUMAN	LARP4B	0	2	0.46	0
Aichi	NP	without	C	LARP7_HUMAN	LARP7	67	61	1	0
Aichi	NP	without	C	LTV1_HUMAN	LTV1	1	1	0	1
Aichi	NP	without	C	LC7L2_HUMAN	LUC7L2	4	3	0.99	0
Aichi	NP	without	C	LC7L3_HUMAN	LUC7L3	4	4	1	0
Aichi	NP	without	C	LYSC_HUMAN	LYZ	1	0	0	0
Aichi	NP	without	C	MAML2_HUMAN	MAML2	0	1	0	0
Aichi	NP	without	C	MAP1B_HUMAN	MAP1B	3	0	0	5
Aichi	NP	without	C	MAST2_HUMAN	MAST2	0	1	0	0
Aichi	NP	without	C	MATR3_HUMAN	MATR3	8	10	1	8
Aichi	NP	without	C	MEPCE_HUMAN	MEPCE	27	35	1	0
Aichi	NP	without	C	MESD1_HUMAN	MESDC1	1	0	0	0
Aichi	NP	without	C	M18BP_HUMAN	MIS18BP1	1	0	0	0
Aichi	NP	without	C	MOV10_HUMAN	MOV10	65	71	1	0
Aichi	NP	without	C	RM49_HUMAN	MRPL49	1	0	0	0
Aichi	NP	without	C	MBB1A_HUMAN	MYBBP1A	2	4	0.76	3
Aichi	NP	without	C	MYH10_HUMAN	MYH10	32	36	0	23
Aichi	NP	without	C	MYH11_HUMAN	MYH11	2	4	0	22
Aichi	NP	without	C	MYH14_HUMAN	MYH14	3	5	0	23
Aichi	NP	without	C	MYH9_HUMAN	MYH9	58	54	0	23
Aichi	NP	without	C	MYO1A_HUMAN	MYO1A	1	1	0	20
Aichi	NP	without	C	MYO1B_HUMAN	MYO1B	2	3	0	21
Aichi	NP	without	C	MYO1C_HUMAN	MYO1C	3	3	0	23
Aichi	NP	without	C	SYNM_HUMAN	NARS2	1	0	0	0
Aichi	NP	without	C	NAT10_HUMAN	NAT10	9	10	1	0
Aichi	NP	without	C	NCBP1_HUMAN	NCBP1	31	32	1	0
Aichi	NP	without	C	NUCL_HUMAN	NCL	21	24	0	18
Aichi	NP	without	C	NHP2_HUMAN	NHP2	0	1	0	0
Aichi	NP	without	C	NKRF_HUMAN	NKRF	0	1	0	0
Aichi	NP	without	C	NOA1_HUMAN	NOA1	0	1	0	0
Aichi	NP	without	C	NOL10_HUMAN	NOL10	0	1	0	0
Aichi	NP	without	C	NOL6_HUMAN	NOL6	1	2	0.48	2
Aichi	NP	without	C	NOP2_HUMAN	NOP2	5	3	0.99	0
Aichi	NP	without	C	NOP56_HUMAN	NOP56	25	22	1	3
Aichi	NP	without	C	NOP58_HUMAN	NOP58	17	15	1	0
Aichi	NP	without	C	NPM_HUMAN	NPM1	5	8	0	19
Aichi	NP	without	C	NSUN2_HUMAN	NSUN2	2	1	0.29	3
Aichi	NP	without	C	NUCB2_HUMAN	NUCB2	1	0	0	0
Aichi	NP	without	C	OGT1_HUMAN	OGT	0	1	0	0
Aichi	NP	without	C	OTUD4_HUMAN	OTUD4	2	2	0	5
Aichi	NP	without	C	P4HA1_HUMAN	P4HA1	0	1	0	0
Aichi	NP	without	C	PABP1_HUMAN	PABPC1	66	64	1	14
Aichi	NP	without	C	PAP1L_HUMAN	PABPC1L	4	6	1	0
Aichi	NP	without	C	PABP3_HUMAN	PABPC3	0	1	0	0
Aichi	NP	without	C	PABP4_HUMAN	PABPC4	23	26	1	4
Aichi	NP	without	C	PAB4L_HUMAN	PABPC4L	2	3	0.95	0
Aichi	NP	without	C	PARP1_HUMAN	PARP1	1	1	0	11
Aichi	NP	without	C	RRP5_HUMAN	PDCD11	2	2	0.92	0
Aichi	NP	without	C	PESC_HUMAN	PES1	1	0	0	0
Aichi	NP	without	C	PHAX_HUMAN	PHAX	2	2	0.92	0
Aichi	NP	without	C	KPYM_HUMAN	PKM	2	0	0	14
Aichi	NP	without	C	PKHN1_HUMAN	PLEKHN1	0	1	0	0
Aichi	NP	without	C	RPB1_HUMAN	POLR2A	1	0	0	0
Aichi	NP	without	C	POP1_HUMAN	POP1	8	11	1	0
Aichi	NP	without	C	PRKDC_HUMAN	PRKDC	2	1	0	11
Aichi	NP	without	C	ANM5_HUMAN	PRMT5	26	22	0	9
Aichi	NP	without	C	PRPF3_HUMAN	PRPF3	3	0	0.49	0
Aichi	NP	without	C	PRP31_HUMAN	PRPF31	0	1	0	6
Aichi	NP	without	C	PRP39_HUMAN	PRPF39	2	0	0.46	0
Aichi	NP	without	C	PRP4_HUMAN	PRPF4	0	1	0	0
Aichi	NP	without	C	PR40A_HUMAN	PRPF40A	1	0	0	0
Aichi	NP	without	C	PRP4B_HUMAN	PRPF4B	1	2	0.36	4
Aichi	NP	without	C	PRP8_HUMAN	PRPF8	1	1	0	3
Aichi	NP	without	C	TRY1_HUMAN	PRSS1	0	2	0.35	2
Aichi	NP	without	C	PTBP1_HUMAN	PTBP1	0	1	0	12
Aichi	NP	without	C	PTCD3_HUMAN	PTCD3	5	3	0.99	0
Aichi	NP	without	C	E9PMU7_HUMAN	PUF60	0	1	0	0
Aichi	NP	without	C	PUF60_HUMAN	PUF60	7	7	0.99	1
Aichi	NP	without	C	PURA_HUMAN	PURA	3	5	0.99	0
Aichi	NP	without	C	RFIP1_HUMAN	RAB11FIP1	1	0	0	0
Aichi	NP	without	C	RBGPR_HUMAN	RAB3GAP2	0	1	0	0
Aichi	NP	without	C	RALY_HUMAN	RALY	0	1	0	0
Aichi	NP	without	C	RBBP6_HUMAN	RBBP6	0	1	0	0
Aichi	NP	without	C	RBFA_HUMAN	RBFA	3	0	0.49	0
Aichi	NP	without	C	RBM10_HUMAN	RBM10	3	3	0	5
Aichi	NP	without	C	RBM28_HUMAN	RBM28	1	5	0.5	0
Aichi	NP	without	C	RBM34_HUMAN	RBM34	1	0	0	1
Aichi	NP	without	C	RBM39_HUMAN	RBM39	10	9	0.98	3
Aichi	NP	without	C	RBM5_HUMAN	RBM5	0	1	0	0
Aichi	NP	without	C	RBMX_HUMAN	RBMX	0	1	0	0
Aichi	NP	without	C	ZN363_HUMAN	RCHY1	0	1	0	0
Aichi	NP	without	C	RCN2_HUMAN	RCN2	2	1	0.36	4
Aichi	NP	without	C	RFC1_HUMAN	RFC1	0	1	0	0
Aichi	NP	without	C	RIF1_HUMAN	RIF1	1	1	0	2
Aichi	NP	without	C	RIOK1_HUMAN	RIOK1	1	0	0	5
Aichi	NP	without	C	RN219_HUMAN	RNF219	3	1	0.49	2
Aichi	NP	without	C	RFA1_HUMAN	RPA1	9	10	0	23
Aichi	NP	without	C	RL10_HUMAN	RPL10	0	1	0	0
Aichi	NP	without	C	RL10A_HUMAN	RPL10A	1	2	0.08	9
Aichi	NP	without	C	RL11_HUMAN	RPL11	1	1	0	18
Aichi	NP	without	C	RL12_HUMAN	RPL12	0	1	0	12
Aichi	NP	without	C	RL13_HUMAN	RPL13	2	5	0.41	11
Aichi	NP	without	C	RL14_HUMAN	RPL14	1	1	0	7
Aichi	NP	without	C	RL17_HUMAN	RPL17	0	1	0	5
Aichi	NP	without	C	RL18_HUMAN	RPL18	2	4	0.01	15
Aichi	NP	without	C	RL19_HUMAN	RPL19	0	1	0	7
Aichi	NP	without	C	RL22_HUMAN	RPL22	1	2	0.01	11
Aichi	NP	without	C	RL23_HUMAN	RPL23	1	0	0	7
Aichi	NP	without	C	RL23A_HUMAN	RPL23A	1	1	0	11
Aichi	NP	without	C	RL24_HUMAN	RPL24	1	1	0	17
Aichi	NP	without	C	RL26L_HUMAN	RPL26L1	0	2	0.14	4
Aichi	NP	without	C	RL27_HUMAN	RPL27	0	1	0	8
Aichi	NP	without	C	RL27A_HUMAN	RPL27A	1	1	0	10
Aichi	NP	without	C	RL28_HUMAN	RPL28	0	1	0	6
Aichi	NP	without	C	RL29_HUMAN	RPL29	1	1	0	2
Aichi	NP	without	C	RL3_HUMAN	RPL3	3	2	0	14
Aichi	NP	without	C	RL31_HUMAN	RPL31	2	3	0.01	14
Aichi	NP	without	C	RL35_HUMAN	RPL35	0	2	0.21	5
Aichi	NP	without	C	RL38_HUMAN	RPL38	1	1	0	2
Aichi	NP	without	C	RL4_HUMAN	RPL4	1	3	0	14
Aichi	NP	without	C	RL6_HUMAN	RPL6	0	6	0.13	10
Aichi	NP	without	C	RL7_HUMAN	RPL7	1	1	0	21
Aichi	NP	without	C	RL7A_HUMAN	RPL7A	0	2	0	17
Aichi	NP	without	C	RL8_HUMAN	RPL8	2	1	0	17
Aichi	NP	without	C	RL9_HUMAN	RPL9	1	2	0.01	14
Aichi	NP	without	C	RLA0_HUMAN	RPLP0	0	2	0	19
Aichi	NP	without	C	RLA0L_HUMAN	RPLP0P6	2	2	0.01	10
Aichi	NP	without	C	RLA1_HUMAN	RPLP1	2	1	0.11	11
Aichi	NP	without	C	RLA2_HUMAN	RPLP2	2	2	0.43	4
Aichi	NP	without	C	RS10L_HUMAN	RPS10P5	0	1	0	0
Aichi	NP	without	C	RS13_HUMAN	RPS13	0	1	0	5
Aichi	NP	without	C	RS14_HUMAN	RPS14	2	3	0.03	16
Aichi	NP	without	C	RS16_HUMAN	RPS16	3	2	0.02	14
Aichi	NP	without	C	RS17L_HUMAN	RPS17L	0	1	0	3
Aichi	NP	without	C	RS18_HUMAN	RPS18	6	4	0	19
Aichi	NP	without	C	RS19_HUMAN	RPS19	2	2	0.04	7
Aichi	NP	without	C	RS2_HUMAN	RPS2	0	3	0	14
Aichi	NP	without	C	RS20_HUMAN	RPS20	1	3	0.5	2
Aichi	NP	without	C	RS21_HUMAN	RPS21	2	2	0.16	5
Aichi	NP	without	C	RS23_HUMAN	RPS23	0	1	0	7
Aichi	NP	without	C	RS24_HUMAN	RPS24	1	1	0	5
Aichi	NP	without	C	RS25_HUMAN	RPS25	3	4	0.08	7
Aichi	NP	without	C	RS26L_HUMAN	RPS26P11	1	1	0	0
Aichi	NP	without	C	RS28_HUMAN	RPS28	1	4	0.5	2
Aichi	NP	without	C	RS3_HUMAN	RPS3	5	9	0	18
Aichi	NP	without	C	RS3A_HUMAN	RPS3A	1	5	0	16
Aichi	NP	without	C	RS4X_HUMAN	RPS4X	1	3	0	15
Aichi	NP	without	C	RS6_HUMAN	RPS6	0	3	0.05	8
Aichi	NP	without	C	RS7_HUMAN	RPS7	1	4	0.04	12
Aichi	NP	without	C	RS8_HUMAN	RPS8	1	2	0.01	11
Aichi	NP	without	C	RS9_HUMAN	RPS9	2	1	0	11
Aichi	NP	without	C	RSSA_HUMAN	RPSA	3	6	0.65	9
Aichi	NP	without	C	RSBNL_HUMAN	RSBN1L	0	1	0	0
Aichi	NP	without	C	RL1D1_HUMAN	RSL1D1	12	8	1	0
Aichi	NP	without	C	SAFB1_HUMAN	SAFB	1	0	0	0
Aichi	NP	without	C	SART3_HUMAN	SART3	13	12	1	0
Aichi	NP	without	C	SC16A_HUMAN	SEC16A	0	1	0	0
Aichi	NP	without	C	SEM6B_HUMAN	SEMA6B	0	1	0	0
Aichi	NP	without	C	PAIRB_HUMAN	SERBP1	5	2	0	19
Aichi	NP	without	C	SF3B1_HUMAN	SF3B1	18	12	0.98	5
Aichi	NP	without	C	SF3B2_HUMAN	SF3B2	8	13	0.99	3
Aichi	NP	without	C	SF3B3_HUMAN	SF3B3	13	25	0.99	10
Aichi	NP	without	C	SK2L2_HUMAN	SKIV2L2	3	0	0.49	0
Aichi	NP	without	C	CMC2_HUMAN	SLC25A13	1	0	0	8
Aichi	NP	without	C	ADT2_HUMAN	SLC25A5	1	0	0	20
Aichi	NP	without	C	SMCA5_HUMAN	SMARCA5	2	0	0.46	0
Aichi	NP	without	C	U520_HUMAN	SNRNP200	5	8	1	2
Aichi	NP	without	C	RU17_HUMAN	SNRNP70	19	18	1	0
Aichi	NP	without	C	SNRPA_HUMAN	SNRPA	3	4	0.99	0
Aichi	NP	without	C	RSMB_HUMAN	SNRPB	0	1	0	4
Aichi	NP	without	C	SMD1_HUMAN	SNRPD1	0	1	0	9
Aichi	NP	without	C	SMD2_HUMAN	SNRPD2	5	8	1	1
Aichi	NP	without	C	SMD3_HUMAN	SNRPD3	2	2	0.13	9
Aichi	NP	without	C	RUXE_HUMAN	SNRPE	2	3	0.78	2
Aichi	NP	without	C	RUXF_HUMAN	SNRPF	1	0	0	1
Aichi	NP	without	C	SON_HUMAN	SON	1	1	0	0
Aichi	NP	without	C	SPTN1_HUMAN	SPTAN1	2	2	0	15
Aichi	NP	without	C	SPTB2_HUMAN	SPTBN1	1	1	0	10
Aichi	NP	without	C	SR140_HUMAN	SR140	3	2	0.95	2
Aichi	NP	without	C	SREK1_HUMAN	SREK1	1	3	0.49	0
Aichi	NP	without	C	SRP72_HUMAN	SRP72	0	1	0	1
Aichi	NP	without	C	SRPK1_HUMAN	SRPK1	1	0	0	0
Aichi	NP	without	C	SRRM1_HUMAN	SRRM1	2	6	0.96	0
Aichi	NP	without	C	SRRM2_HUMAN	SRRM2	1	0	0	0
Aichi	NP	without	C	SRRT_HUMAN	SRRT	4	2	0.98	2
Aichi	NP	without	C	SRS11_HUMAN	SRSF11	4	2	0.96	0
Aichi	NP	without	C	SRSF2_HUMAN	SRSF2	1	1	0	0
Aichi	NP	without	C	SRSF3_HUMAN	SRSF3	1	1	0	0
Aichi	NP	without	C	SRSF4_HUMAN	SRSF4	1	1	0	0
Aichi	NP	without	C	SRSF5_HUMAN	SRSF5	1	0	0	0
Aichi	NP	without	C	SRSF6_HUMAN	SRSF6	1	0	0	0
Aichi	NP	without	C	LA_HUMAN	SSB	1	2	0.21	5
Aichi	NP	without	C	STAU1_HUMAN	STAU1	0	2	0.46	0
Aichi	NP	without	C	STK38_HUMAN	STK38	2	2	0	9
Aichi	NP	without	C	STRBP_HUMAN	STRBP	2	0	0.46	0
Aichi	NP	without	C	SUGP2_HUMAN	SUGP2	0	1	0	0
Aichi	NP	without	C	SPT5H_HUMAN	SUPT5H	0	1	0	0
Aichi	NP	without	C	H0YAA0_HUMAN	SYNCRIP	2	0	0.46	0
Aichi	NP	without	C	HNRPQ_HUMAN	SYNCRIP	33	27	1	10
Aichi	NP	without	C	TAB1_HUMAN	TAB1	1	0	0	5
Aichi	NP	without	C	TCOF_HUMAN	TCOF1	3	3	1	1
Aichi	NP	without	C	TEX10_HUMAN	TEX10	0	1	0	0
Aichi	NP	without	C	TGS1_HUMAN	TGS1	4	3	0.99	0
Aichi	NP	without	C	TOP2A_HUMAN	TOP2A	7	4	1	0
Aichi	NP	without	C	TOP2B_HUMAN	TOP2B	2	2	0.92	0
Aichi	NP	without	C	K7EK44_HUMAN	TPGS2	2	0	0.46	0
Aichi	NP	without	C	TRA2B_HUMAN	TRA2B	1	2	0.29	4
Aichi	NP	without	C	TRAP1_HUMAN	TRAP1	1	1	0	11
Aichi	NP	without	C	TRI13_HUMAN	TRIM13	1	0	0	0
Aichi	NP	without	C	TIF1B_HUMAN	TRIM28	0	1	0	15
Aichi	NP	without	C	TRI41_HUMAN	TRIM41	2	6	0.96	0
Aichi	NP	without	C	RO60_HUMAN	TROVE2	2	0	0.36	3
Aichi	NP	without	C	TSR1_HUMAN	TSR1	2	3	0.95	0
Aichi	NP	without	C	TBA1A_HUMAN	TUBA1A	7	6	0	13
Aichi	NP	without	C	TBA1B_HUMAN	TUBA1B	0	2	0.35	1
Aichi	NP	without	C	TBB5_HUMAN	TUBB	2	2	0	27
Aichi	NP	without	C	TBB1_HUMAN	TUBB1	1	1	0	26
Aichi	NP	without	C	TBB2A_HUMAN	TUBB2A	4	5	0	12
Aichi	NP	without	C	TBB3_HUMAN	TUBB3	2	4	0	11
Aichi	NP	without	C	TBB4A_HUMAN	TUBB4A	2	2	0	10
Aichi	NP	without	C	TBB4B_HUMAN	TUBB4B	1	0	0	10
Aichi	NP	without	C	U2AF2_HUMAN	U2AF2	2	2	0.96	1
Aichi	NP	without	C	UACA_HUMAN	UACA	1	0	0	0
Aichi	NP	without	C	UBA1_HUMAN	UBA1	1	2	0	14
Aichi	NP	without	C	RL40_HUMAN	UBA52	3	3	0	10
Aichi	NP	without	C	UBF1_HUMAN	UBTF	1	0	0	0
Aichi	NP	without	C	RENT1_HUMAN	UPF1	17	16	1	0
Aichi	NP	without	C	UBP3_HUMAN	USP3	1	1	0	0
Aichi	NP	without	C	UBP42_HUMAN	USP42	1	0	0	0
Aichi	NP	without	C	UBP7_HUMAN	USP7	1	0	0	1
Aichi	NP	without	C	USP9X_HUMAN	USP9X	0	1	0	1
Aichi	NP	without	C	VIME_HUMAN	VIM	1	0	0	17
Aichi	NP	without	C	VWA2_HUMAN	VWA2	0	1	0	0
Aichi	NP	without	C	MEP50_HUMAN	WDR77	1	1	0	5
Aichi	NP	without	C	WAP53_HUMAN	WRAP53	1	0	0	0
Aichi	NP	without	C	SYF1_HUMAN	XAB2	0	2	0.46	0
Aichi	NP	without	C	XPO1_HUMAN	XPO1	1	0	0	3
Aichi	NP	without	C	XRCC5_HUMAN	XRCC5	1	0	0	8
Aichi	NP	without	C	XRCC6_HUMAN	XRCC6	0	1	0	12
Aichi	NP	without	C	XRN1_HUMAN	XRN1	1	0	0	0
Aichi	NP	without	C	XRN2_HUMAN	XRN2	4	5	1	2
Aichi	NP	without	C	YBOX1_HUMAN	YBX1	11	11	0.38	27
Aichi	NP	without	C	YTDC2_HUMAN	YTHDC2	3	0	0.49	0
Aichi	NP	without	C	1433T_HUMAN	YWHAQ	0	1	0	6
Aichi	NP	without	C	ZBT11_HUMAN	ZBTB11	0	1	0	0
Aichi	NP	without	C	ZC11A_HUMAN	ZC3H11A	1	0	0	0
Aichi	NP	without	C	Z3H7B_HUMAN	ZC3H7B	1	1	0	0
Aichi	NP	without	C	ZCCHV_HUMAN	ZC3HAV1	5	4	1	1
Aichi	NP	without	C	TUT4_HUMAN	ZCCHC11	0	1	0	2
Aichi	NP	without	C	ZCHC3_HUMAN	ZCCHC3	0	1	0	0
Aichi	NP	without	C	ZCHC8_HUMAN	ZCCHC8	0	1	0	0
Aichi	NP	without	C	ZFR_HUMAN	ZFR	3	6	0.99	0
Aichi	NP	without	C	ZN326_HUMAN	ZNF326	2	2	0.96	2
Aichi	NP	without	C	ZN622_HUMAN	ZNF622	1	0	0	0
Aichi	NP	with	C	ACOC_HUMAN	ACO1	1	0	0	0
Aichi	NP	with	C	ACTA_HUMAN	ACTA2	47	42	0	27
Aichi	NP	with	C	ACTB_HUMAN	ACTB	113	86	0	27
Aichi	NP	with	C	ACTBL_HUMAN	ACTBL2	6	9	0	26
Aichi	NP	with	C	ACTN1_HUMAN	ACTN1	3	2	0	19
Aichi	NP	with	C	ACTN4_HUMAN	ACTN4	1	2	0	13
Aichi	NP	with	C	ACTZ_HUMAN	ACTR1A	0	1	0	3
Aichi	NP	with	C	ARP2_HUMAN	ACTR2	26	18	0	21
Aichi	NP	with	C	ARP3_HUMAN	ACTR3	22	22	0	21
Aichi	NP	with	C	ARP3B_HUMAN	ACTR3B	5	4	0	19
Aichi	NP	with	C	DSRAD_HUMAN	ADAR	0	1	0	1
Aichi	NP	with	C	AFF4_HUMAN	AFF4	1	0	0	0
Aichi	NP	with	C	AKP8L_HUMAN	AKAP8L	1	0	0	1
Aichi	NP	with	C	ALDOA_HUMAN	ALDOA	1	1	0	9
Aichi	NP	with	C	THOC4_HUMAN	ALYREF	1	0	0	2
Aichi	NP	with	C	AMRA1_HUMAN	AMBRA1	2	0	0.45	0
Aichi	NP	with	C	MIS_HUMAN	AMH	1	0	0	0
Aichi	NP	with	C	API5_HUMAN	API5	1	0	0	0
Aichi	NP	with	C	ARC1A_HUMAN	ARPC1A	4	2	0	20
Aichi	NP	with	C	ARC1B_HUMAN	ARPC1B	4	1	0	18
Aichi	NP	with	C	ARPC2_HUMAN	ARPC2	13	3	0	20
Aichi	NP	with	C	ARPC3_HUMAN	ARPC3	7	5	0	19
Aichi	NP	with	C	ARPC4_HUMAN	ARPC4	4	1	0	20
Aichi	NP	with	C	ARPC5_HUMAN	ARPC5	7	3	0	18
Aichi	NP	with	C	ARP5L_HUMAN	ARPC5L	4	2	0	16
Aichi	NP	with	C	ASCC2_HUMAN	ASCC2	0	1	0	0
Aichi	NP	with	C	AT1A1_HUMAN	ATP1A1	0	1	0	14
Aichi	NP	with	C	ATPA_HUMAN	ATP5A1	4	1	0	19
Aichi	NP	with	C	ATPB_HUMAN	ATP5B	3	4	0	19
Aichi	NP	with	C	E9PP64_HUMAN	BOP1	0	1	0	0
Aichi	NP	with	C	BOP1_HUMAN	BOP1	0	2	0.45	0
Aichi	NP	with	C	BRX1_HUMAN	BRIX1	1	0	0	0
Aichi	NP	with	C	BYST_HUMAN	BYSL	5	2	0.95	0
Aichi	NP	with	C	CO039_HUMAN	C15orf39	0	2	0.45	0
Aichi	NP	with	C	MMTA2_HUMAN	C1orf35	1	1	0	0
Aichi	NP	with	C	C1QBP_HUMAN	C1QBP	2	3	0.15	10
Aichi	NP	with	C	H7BYH1_HUMAN	C21orf33	0	1	0	0
Aichi	NP	with	C	PYR1_HUMAN	CAD	0	1	0	2
Aichi	NP	with	C	CALM_HUMAN	CALM1	4	4	0.1	9
Aichi	NP	with	C	CAZA1_HUMAN	CAPZA1	1	1	0	17
Aichi	NP	with	C	CAPZB_HUMAN	CAPZB	0	3	0	13
Aichi	NP	with	C	CBX1_HUMAN	CBX1	1	0	0	0
Aichi	NP	with	C	CCD81_HUMAN	CCDC81	0	1	0	0
Aichi	NP	with	C	CCYL1_HUMAN	CCNYL1	0	2	0.32	4
Aichi	NP	with	C	TCPB_HUMAN	CCT2	7	6	0	18
Aichi	NP	with	C	TCPG_HUMAN	CCT3	1	2	0	14
Aichi	NP	with	C	TCPD_HUMAN	CCT4	1	3	0	8
Aichi	NP	with	C	TCPE_HUMAN	CCT5	1	1	0	21
Aichi	NP	with	C	TCPZ_HUMAN	CCT6A	2	2	0	14
Aichi	NP	with	C	TCPH_HUMAN	CCT7	4	2	0.05	13
Aichi	NP	with	C	TCPQ_HUMAN	CCT8	2	3	0	14
Aichi	NP	with	C	CDC42_HUMAN	CDC42	1	0	0	2
Aichi	NP	with	C	CP250_HUMAN	CEP250	1	0	0	2
Aichi	NP	with	C	COF1_HUMAN	CFL1	1	0	0	11
Aichi	NP	with	C	CHTOP_HUMAN	CHTOP	3	0	0.03	8
Aichi	NP	with	C	KCRB_HUMAN	CKB	1	2	0	10
Aichi	NP	with	C	CLAP2_HUMAN	CLASP2	0	2	0	5
Aichi	NP	with	C	CLCN2_HUMAN	CLCN2	0	1	0	0
Aichi	NP	with	C	ICLN_HUMAN	CLNS1A	1	1	0	8
Aichi	NP	with	C	CLH1_HUMAN	CLTC	2	0	0	17
Aichi	NP	with	C	CPNE5_HUMAN	CPNE5	0	1	0	4
Aichi	NP	with	C	DBPA_HUMAN	CSDA	37	36	1	25
Aichi	NP	with	C	CTNB1_HUMAN	CTNNB1	1	1	0	2
Aichi	NP	with	C	SRC8_HUMAN	CTTN	15	16	0	20
Aichi	NP	with	C	CYH1_HUMAN	CYTH1	1	0	0	0
Aichi	NP	with	C	RT29_HUMAN	DAP3	9	3	0.99	0
Aichi	NP	with	C	DREB_HUMAN	DBN1	3	1	0	19
Aichi	NP	with	C	DDHD2_HUMAN	DDHD2	0	1	0	0
Aichi	NP	with	C	DDX17_HUMAN	DDX17	6	6	0.03	18
Aichi	NP	with	C	DDX18_HUMAN	DDX18	0	1	0	0
Aichi	NP	with	C	DDX21_HUMAN	DDX21	31	26	1	7
Aichi	NP	with	C	DDX28_HUMAN	DDX28	0	1	0	0
Aichi	NP	with	C	DDX31_HUMAN	DDX31	0	1	0	0
Aichi	NP	with	C	DDX3X_HUMAN	DDX3X	4	4	0	20
Aichi	NP	with	C	DDX5_HUMAN	DDX5	2	1	0	16
Aichi	NP	with	C	DDX50_HUMAN	DDX50	0	3	0.5	2
Aichi	NP	with	C	DDX54_HUMAN	DDX54	1	0	0	0
Aichi	NP	with	C	DDX6_HUMAN	DDX6	0	1	0	3
Aichi	NP	with	C	DHX15_HUMAN	DHX15	2	3	0.35	5
Aichi	NP	with	C	DHX30_HUMAN	DHX30	9	9	1	3
Aichi	NP	with	C	DHX36_HUMAN	DHX36	1	0	0	0
Aichi	NP	with	C	DHX9_HUMAN	DHX9	5	2	0	12
Aichi	NP	with	C	DKC1_HUMAN	DKC1	9	11	1	0
Aichi	NP	with	C	DLDH_HUMAN	DLD	0	1	0	10
Aichi	NP	with	C	DYH6_HUMAN	DNAH6	1	0	0	0
Aichi	NP	with	C	DNJA1_HUMAN	DNAJA1	1	0	0	7
Aichi	NP	with	C	DNJC9_HUMAN	DNAJC9	1	0	0	0
Aichi	NP	with	C	DSG2_HUMAN	DSG2	10	11	0	11
Aichi	NP	with	C	EF1A1_HUMAN	EEF1A1	8	4	0	21
Aichi	NP	with	C	EF1B_HUMAN	EEF1B2	1	1	0	8
Aichi	NP	with	C	EF1D_HUMAN	EEF1D	0	1	0	6
Aichi	NP	with	C	EF1G_HUMAN	EEF1G	0	2	0	14
Aichi	NP	with	C	EF2_HUMAN	EEF2	2	2	0	21
Aichi	NP	with	C	EFHD1_HUMAN	EFHD1	0	1	0	0
Aichi	NP	with	C	EFR3A_HUMAN	EFR3A	1	0	0	3
Aichi	NP	with	C	EIF3A_HUMAN	EIF3A	1	2	0.01	9
Aichi	NP	with	C	EIF3F_HUMAN	EIF3F	0	1	0	5
Aichi	NP	with	C	EIF3L_HUMAN	EIF3L	1	0	0	7
Aichi	NP	with	C	IF4A1_HUMAN	EIF4A1	2	0	0	12
Aichi	NP	with	C	IF4A3_HUMAN	EIF4A3	5	5	1	1
Aichi	NP	with	C	IF4B_HUMAN	EIF4B	0	2	0	5
Aichi	NP	with	C	IF6_HUMAN	EIF6	0	2	0.25	4
Aichi	NP	with	C	ELAV1_HUMAN	ELAVL1	2	2	0.23	6
Aichi	NP	with	C	EMD_HUMAN	EMD	0	1	0	1
Aichi	NP	with	C	ENOA_HUMAN	ENO1	2	1	0	14
Aichi	NP	with	C	41_HUMAN	EPB41	0	2	0.18	6
Aichi	NP	with	C	E41L2_HUMAN	EPB41L2	5	6	0.01	9
Aichi	NP	with	C	E41L3_HUMAN	EPB41L3	0	2	0	8
Aichi	NP	with	C	ERAL1_HUMAN	ERAL1	4	4	1	0
Aichi	NP	with	C	F120A_HUMAN	FAM120A	5	3	0.99	0
Aichi	NP	with	C	HYCCI_HUMAN	FAM126A	0	2	0.14	7
Aichi	NP	with	C	SYFA_HUMAN	FARSA	0	1	0	1
Aichi	NP	with	C	FAS_HUMAN	FASN	0	1	0	13
Aichi	NP	with	C	FAKD2_HUMAN	FASTKD2	0	2	0.45	0
Aichi	NP	with	C	FBRL_HUMAN	FBL	3	1	0.49	0
Aichi	NP	with	C	FIBP_HUMAN	FIBP	1	0	0	2
Aichi	NP	with	C	FLNA_HUMAN	FLNA	1	1	0	10
Aichi	NP	with	C	FLOT1_HUMAN	FLOT1	5	4	0	14
Aichi	NP	with	C	FLOT2_HUMAN	FLOT2	3	1	0	14
Aichi	NP	with	C	FLT3_HUMAN	FLT3	0	1	0	0
Aichi	NP	with	C	FMNL2_HUMAN	FMNL2	0	1	0	8
Aichi	NP	with	C	RRMJ3_HUMAN	FTSJ3	1	0	0	1
Aichi	NP	with	C	SRS10_HUMAN	FUSIP1	1	0	0	1
Aichi	NP	with	C	FYN_HUMAN	FYN	1	3	0	15
Aichi	NP	with	C	G45IP_HUMAN	GADD45GIP1	3	1	0.49	0
Aichi	NP	with	C	G3P_HUMAN	GAPDH	2	2	0	17
Aichi	NP	with	C	GAR1_HUMAN	GAR1	3	0	0.49	1
Aichi	NP	with	C	B7Z7E2_HUMAN	GGA3	1	0	0	0
Aichi	NP	with	C	BGAL_HUMAN	GLB1	1	1	0	0
Aichi	NP	with	C	GAPR1_HUMAN	GLIPR2	1	0	0	9
Aichi	NP	with	C	GNA11_HUMAN	GNA11	2	1	0.01	8
Aichi	NP	with	C	GNAI1_HUMAN	GNAI1	8	5	0	17
Aichi	NP	with	C	GNAI2_HUMAN	GNAI2	9	4	0	22
Aichi	NP	with	C	GNAI3_HUMAN	GNAI3	11	3	0	19
Aichi	NP	with	C	GNAO_HUMAN	GNAO1	1	1	0	17
Aichi	NP	with	C	GNAQ_HUMAN	GNAQ	2	0	0.14	6
Aichi	NP	with	C	GNAS1_HUMAN	GNAS	0	2	0	13
Aichi	NP	with	C	GBB1_HUMAN	GNB1	3	2	0	10
Aichi	NP	with	C	GBLP_HUMAN	GNB2L1	10	9	0.92	7
Aichi	NP	with	C	GBG12_HUMAN	GNG12	2	2	0	18
Aichi	NP	with	C	GNL3_HUMAN	GNL3	1	1	0	0
Aichi	NP	with	C	H7C223_HUMAN	GRM5	0	2	0.45	0
Aichi	NP	with	C	GRWD1_HUMAN	GRWD1	1	1	0	4
Aichi	NP	with	C	GELS_HUMAN	GSN	1	2	0	23
Aichi	NP	with	C	GSTP1_HUMAN	GSTP1	2	0	0	12
Aichi	NP	with	C	TF3C3_HUMAN	GTF3C3	2	0	0.45	0
Aichi	NP	with	C	NOG1_HUMAN	GTPBP4	2	3	0.94	1
Aichi	NP	with	C	H1X_HUMAN	H1FX	2	3	0.94	0
Aichi	NP	with	C	HCK_HUMAN	HCK	2	1	0.04	22
Aichi	NP	with	C	HDX_HUMAN	HDX	3	4	0.47	1
Aichi	NP	with	C	H11_HUMAN	HIST1H1A	3	3	0.98	0
Aichi	NP	with	C	H12_HUMAN	HIST1H1C	8	6	0.74	8
Aichi	NP	with	C	H2A1A_HUMAN	HIST1H2AA	1	0	0	0
Aichi	NP	with	C	H2B1B_HUMAN	HIST1H2BB	4	1	0.46	6
Aichi	NP	with	C	H4_HUMAN	HIST1H4A	2	0	0.18	6
Aichi	NP	with	C	ROA0_HUMAN	HNRNPA0	2	0	0.45	2
Aichi	NP	with	C	ROA1_HUMAN	HNRNPA1	1	0	0	5
Aichi	NP	with	C	RA1L2_HUMAN	HNRNPA1L2	0	1	0	9
Aichi	NP	with	C	ROA2_HUMAN	HNRNPA2B1	3	1	0	17
Aichi	NP	with	C	ROAA_HUMAN	HNRNPAB	1	0	0	9
Aichi	NP	with	C	D6RBZ0_HUMAN	HNRNPAB	2	1	0.45	0
Aichi	NP	with	C	HNRPC_HUMAN	HNRNPC	13	14	1	2
Aichi	NP	with	C	HNRCL_HUMAN	HNRNPCL1	12	8	1	0
Aichi	NP	with	C	HNRPD_HUMAN	HNRNPD	4	4	0.34	16
Aichi	NP	with	C	HNRPF_HUMAN	HNRNPF	6	8	0.19	20
Aichi	NP	with	C	HNRH1_HUMAN	HNRNPH1	10	8	0	25
Aichi	NP	with	C	HNRH2_HUMAN	HNRNPH2	1	0	0	2
Aichi	NP	with	C	HNRH3_HUMAN	HNRNPH3	1	0	0	10
Aichi	NP	with	C	HNRPK_HUMAN	HNRNPK	5	5	0	15
Aichi	NP	with	C	HNRPL_HUMAN	HNRNPL	0	1	0	9
Aichi	NP	with	C	HNRPM_HUMAN	HNRNPM	32	33	1	18
Aichi	NP	with	C	HNRPR_HUMAN	HNRNPR	4	6	0.34	10
Aichi	NP	with	C	HNRPU_HUMAN	HNRNPU	29	23	0	27
Aichi	NP	with	C	HNRL1_HUMAN	HNRNPUL1	6	8	1	1
Aichi	NP	with	C	HNRL2_HUMAN	HNRNPUL2	2	2	0.89	0
Aichi	NP	with	C	HNRDL_HUMAN	HNRPDL	1	2	0.45	0
Aichi	NP	with	C	HS90A_HUMAN	HSP90AA1	2	3	0	24
Aichi	NP	with	C	HS902_HUMAN	HSP90AA2	1	0	0	14
Aichi	NP	with	C	HS90B_HUMAN	HSP90AB1	1	0	0	17
Aichi	NP	with	C	H90B2_HUMAN	HSP90AB2P	1	0	0	9
Aichi	NP	with	C	H90B3_HUMAN	HSP90AB3P	1	2	0	8
Aichi	NP	with	C	ENPL_HUMAN	HSP90B1	3	2	0	15
Aichi	NP	with	C	HSP71_HUMAN	HSPA1A	14	11	0	27
Aichi	NP	with	C	HS71L_HUMAN	HSPA1L	9	11	0	27
Aichi	NP	with	C	HSP72_HUMAN	HSPA2	7	9	0.13	10
Aichi	NP	with	C	HSP74_HUMAN	HSPA4	1	2	0	11
Aichi	NP	with	C	GRP78_HUMAN	HSPA5	13	12	0	27
Aichi	NP	with	C	HSP76_HUMAN	HSPA6	1	1	0	11
Aichi	NP	with	C	HSP7C_HUMAN	HSPA8	20	24	0	27
Aichi	NP	with	C	GRP75_HUMAN	HSPA9	9	9	0	26
Aichi	NP	with	C	CH60_HUMAN	HSPD1	4	4	0	23
Aichi	NP	with	C	HS105_HUMAN	HSPH1	0	1	0	3
Aichi	NP	with	C	ICT1_HUMAN	ICT1	2	1	0.45	0
Aichi	NP	with	C	IF2B1_HUMAN	IGF2BP1	23	21	1	16
Aichi	NP	with	C	IF2B2_HUMAN	IGF2BP2	10	6	1	5
Aichi	NP	with	C	IF2B3_HUMAN	IGF2BP3	22	17	1	3
Aichi	NP	with	C	ILF2_HUMAN	ILF2	8	9	0.87	8
Aichi	NP	with	C	ILF3_HUMAN	ILF3	3	4	0.51	8
Aichi	NP	with	C	IRS4_HUMAN	IRS4	2	2	0	15
Aichi	NP	with	C	ITA3_HUMAN	ITGA3	1	0	0	0
Aichi	NP	with	C	SYK_HUMAN	KARS	0	1	0	4
Aichi	NP	with	C	KCNF1_HUMAN	KCNF1	0	1	0	0
Aichi	NP	with	C	KIF11_HUMAN	KIF11	71	78	0	21
Aichi	NP	with	C	IMA1_HUMAN	KPNA1	9	10	1	0
Aichi	NP	with	C	IMA2_HUMAN	KPNA2	11	11	0.93	17
Aichi	NP	with	C	IMA3_HUMAN	KPNA3	3	4	0.99	0
Aichi	NP	with	C	IMA5_HUMAN	KPNA5	5	5	1	0
Aichi	NP	with	C	IMA7_HUMAN	KPNA6	3	7	0.99	0
Aichi	NP	with	C	IMB1_HUMAN	KPNB1	1	2	0	13
Aichi	NP	with	C	KRR1_HUMAN	KRR1	0	1	0	0
Aichi	NP	with	C	LTOR1_HUMAN	LAMTOR1	0	2	0.01	9
Aichi	NP	with	C	LTOR3_HUMAN	LAMTOR3	1	0	0	3
Aichi	NP	with	C	AMPL_HUMAN	LAP3	1	0	0	2
Aichi	NP	with	C	LARP1_HUMAN	LARP1	33	30	1	0
Aichi	NP	with	C	LAR1B_HUMAN	LARP1B	3	2	0.94	0
Aichi	NP	with	C	LARP4_HUMAN	LARP4	1	1	0	1
Aichi	NP	with	C	LAR4B_HUMAN	LARP4B	3	2	0.94	0
Aichi	NP	with	C	LARP7_HUMAN	LARP7	55	57	1	0
Aichi	NP	with	C	LDHA_HUMAN	LDHA	1	0	0	6
Aichi	NP	with	C	LIMA1_HUMAN	LIMA1	0	1	0	14
Aichi	NP	with	C	LMNB1_HUMAN	LMNB1	0	1	0	7
Aichi	NP	with	C	LRIF1_HUMAN	LRIF1	0	1	0	0
Aichi	NP	with	C	LPPRC_HUMAN	LRPPRC	1	0	0	8
Aichi	NP	with	C	LRRF2_HUMAN	LRRFIP2	1	1	0	5
Aichi	NP	with	C	LTV1_HUMAN	LTV1	3	3	0.98	1
Aichi	NP	with	C	LUC7L_HUMAN	LUC7L	1	1	0	1
Aichi	NP	with	C	LC7L2_HUMAN	LUC7L2	5	4	1	0
Aichi	NP	with	C	LC7L3_HUMAN	LUC7L3	1	1	0	0
Aichi	NP	with	C	LYAR_HUMAN	LYAR	0	1	0	0
Aichi	NP	with	C	LYN_HUMAN	LYN	6	8	0	20
Aichi	NP	with	C	MAGBH_HUMAN	MAGEB17	1	0	0	0
Aichi	NP	with	C	MAP1B_HUMAN	MAP1B	2	0	0	5
Aichi	NP	with	C	M3K4_HUMAN	MAP3K4	1	0	0	0
Aichi	NP	with	C	MARCS_HUMAN	MARCKS	0	2	0.14	6
Aichi	NP	with	C	MRP_HUMAN	MARCKSL1	2	1	0.05	7
Aichi	NP	with	C	METK2_HUMAN	MAT2A	1	0	0	3
Aichi	NP	with	C	MATR3_HUMAN	MATR3	5	4	0.79	8
Aichi	NP	with	C	MEPCE_HUMAN	MEPCE	30	29	1	0
Aichi	NP	with	C	MK67I_HUMAN	MKI67IP	1	0	0	0
Aichi	NP	with	C	MOV10_HUMAN	MOV10	46	41	1	0
Aichi	NP	with	C	RM01_HUMAN	MRPL1	5	2	0.95	0
Aichi	NP	with	C	RM10_HUMAN	MRPL10	1	1	0	0
Aichi	NP	with	C	RM11_HUMAN	MRPL11	3	4	0.99	0
Aichi	NP	with	C	RM12_HUMAN	MRPL12	3	3	0.98	0
Aichi	NP	with	C	RM13_HUMAN	MRPL13	4	0	0.5	0
Aichi	NP	with	C	RM14_HUMAN	MRPL14	1	0	0	0
Aichi	NP	with	C	RM15_HUMAN	MRPL15	5	3	0.99	0
Aichi	NP	with	C	RM16_HUMAN	MRPL16	1	0	0	0
Aichi	NP	with	C	RM02_HUMAN	MRPL2	1	0	0	0
Aichi	NP	with	C	RM22_HUMAN	MRPL22	0	2	0.45	0
Aichi	NP	with	C	RM23_HUMAN	MRPL23	1	1	0	0
Aichi	NP	with	C	RM27_HUMAN	MRPL27	2	1	0.45	0
Aichi	NP	with	C	RM28_HUMAN	MRPL28	1	0	0	0
Aichi	NP	with	C	RM03_HUMAN	MRPL3	3	0	0.49	0
Aichi	NP	with	C	RM32_HUMAN	MRPL32	1	0	0	0
Aichi	NP	with	C	RM37_HUMAN	MRPL37	3	2	0.94	0
Aichi	NP	with	C	RM38_HUMAN	MRPL38	2	1	0.45	0
Aichi	NP	with	C	RM39_HUMAN	MRPL39	2	2	0.89	0
Aichi	NP	with	C	RM04_HUMAN	MRPL4	4	2	0.95	0
Aichi	NP	with	C	RM40_HUMAN	MRPL40	1	0	0	0
Aichi	NP	with	C	RM41_HUMAN	MRPL41	2	2	0.89	0
Aichi	NP	with	C	RM43_HUMAN	MRPL43	2	0	0.45	0
Aichi	NP	with	C	RM44_HUMAN	MRPL44	2	4	0.95	0
Aichi	NP	with	C	RM45_HUMAN	MRPL45	5	2	0.95	0
Aichi	NP	with	C	RM46_HUMAN	MRPL46	3	1	0.49	0
Aichi	NP	with	C	RM47_HUMAN	MRPL47	1	0	0	0
Aichi	NP	with	C	RM48_HUMAN	MRPL48	1	1	0	0
Aichi	NP	with	C	RM49_HUMAN	MRPL49	5	3	0.99	0
Aichi	NP	with	C	RM50_HUMAN	MRPL50	3	0	0.49	0
Aichi	NP	with	C	RM51_HUMAN	MRPL51	1	0	0	0
Aichi	NP	with	C	RM53_HUMAN	MRPL53	0	1	0	0
Aichi	NP	with	C	RM54_HUMAN	MRPL54	1	1	0	0
Aichi	NP	with	C	RM09_HUMAN	MRPL9	5	0	0.5	0
Aichi	NP	with	C	RT10_HUMAN	MRPS10	1	0	0	0
Aichi	NP	with	C	RT11_HUMAN	MRPS11	2	0	0.45	0
Aichi	NP	with	C	RT14_HUMAN	MRPS14	2	2	0.89	0
Aichi	NP	with	C	RT15_HUMAN	MRPS15	1	0	0	0
Aichi	NP	with	C	RT16_HUMAN	MRPS16	2	2	0.89	0
Aichi	NP	with	C	RT17_HUMAN	MRPS17	1	2	0.45	0
Aichi	NP	with	C	RT18B_HUMAN	MRPS18B	7	3	0.99	0
Aichi	NP	with	C	RT02_HUMAN	MRPS2	1	0	0	0
Aichi	NP	with	C	RT22_HUMAN	MRPS22	18	9	1	0
Aichi	NP	with	C	RT23_HUMAN	MRPS23	5	3	0.99	0
Aichi	NP	with	C	RT25_HUMAN	MRPS25	5	3	0.99	0
Aichi	NP	with	C	RT26_HUMAN	MRPS26	4	2	0.95	0
Aichi	NP	with	C	RT27_HUMAN	MRPS27	8	5	1	2
Aichi	NP	with	C	RT28_HUMAN	MRPS28	6	5	1	0
Aichi	NP	with	C	RT30_HUMAN	MRPS30	2	3	0.94	0
Aichi	NP	with	C	RT31_HUMAN	MRPS31	5	5	1	0
Aichi	NP	with	C	RT34_HUMAN	MRPS34	1	2	0.45	0
Aichi	NP	with	C	RT35_HUMAN	MRPS35	5	2	0.95	0
Aichi	NP	with	C	RT05_HUMAN	MRPS5	2	1	0.45	0
Aichi	NP	with	C	RT07_HUMAN	MRPS7	9	1	0.5	0
Aichi	NP	with	C	RT09_HUMAN	MRPS9	9	6	1	0
Aichi	NP	with	C	MTER1_HUMAN	MTERFD1	2	1	0.45	0
Aichi	NP	with	C	MBB1A_HUMAN	MYBBP1A	0	2	0.25	3
Aichi	NP	with	C	MYH10_HUMAN	MYH10	75	74	0	23
Aichi	NP	with	C	MYH11_HUMAN	MYH11	3	4	0	22
Aichi	NP	with	C	MYH14_HUMAN	MYH14	6	7	0	23
Aichi	NP	with	C	MYH9_HUMAN	MYH9	99	106	0	23
Aichi	NP	with	C	ML12A_HUMAN	MYL12A	12	5	0	10
Aichi	NP	with	C	MYL6_HUMAN	MYL6	10	8	0	20
Aichi	NP	with	C	MYL6B_HUMAN	MYL6B	0	1	0	22
Aichi	NP	with	C	MYO1A_HUMAN	MYO1A	4	4	0	20
Aichi	NP	with	C	MYO1B_HUMAN	MYO1B	14	21	0	21
Aichi	NP	with	C	MYO1C_HUMAN	MYO1C	6	6	0	23
Aichi	NP	with	C	MYO1D_HUMAN	MYO1D	1	0	0	13
Aichi	NP	with	C	MYO1E_HUMAN	MYO1E	2	1	0	18
Aichi	NP	with	C	MYO3B_HUMAN	MYO3B	1	0	0	5
Aichi	NP	with	C	MYO5A_HUMAN	MYO5A	1	1	0	9
Aichi	NP	with	C	MYO6_HUMAN	MYO6	2	5	0	21
Aichi	NP	with	C	NACP1_HUMAN	NACAP1	0	1	0	0
Aichi	NP	with	C	SYNM_HUMAN	NARS2	5	2	0.95	0
Aichi	NP	with	C	NBEA_HUMAN	NBEA	0	1	0	0
Aichi	NP	with	C	NCBP1_HUMAN	NCBP1	15	20	1	0
Aichi	NP	with	C	NCBP2_HUMAN	NCBP2	2	1	0.45	0
Aichi	NP	with	C	NCB2L_HUMAN	NCBP2L	1	0	0	0
Aichi	NP	with	C	SPN90_HUMAN	NCKIPSD	0	1	0	5
Aichi	NP	with	C	NUCL_HUMAN	NCL	9	10	0	18
Aichi	NP	with	C	NICA_HUMAN	NCSTN	1	0	0	0
Aichi	NP	with	C	NHP2_HUMAN	NHP2	2	1	0.45	0
Aichi	NP	with	C	NOA1_HUMAN	NOA1	5	7	1	0
Aichi	NP	with	C	NOP10_HUMAN	NOP10	0	1	0	0
Aichi	NP	with	C	NOP2_HUMAN	NOP2	0	1	0	0
Aichi	NP	with	C	NOP56_HUMAN	NOP56	7	6	0.99	3
Aichi	NP	with	C	NOP58_HUMAN	NOP58	9	9	1	0
Aichi	NP	with	C	NPM_HUMAN	NPM1	3	4	0	19
Aichi	NP	with	C	NSUN2_HUMAN	NSUN2	0	1	0	3
Aichi	NP	with	C	NU153_HUMAN	NUP153	0	1	0	0
Aichi	NP	with	C	PABP1_HUMAN	PABPC1	52	56	1	14
Aichi	NP	with	C	PABP4_HUMAN	PABPC4	15	19	1	4
Aichi	NP	with	C	PAB4L_HUMAN	PABPC4L	3	3	0.98	0
Aichi	NP	with	C	PACN3_HUMAN	PACSIN3	0	2	0.01	9
Aichi	NP	with	C	PUR6_HUMAN	PAICS	2	0	0.04	9
Aichi	NP	with	C	PAPD5_HUMAN	PAPD5	1	0	0	0
Aichi	NP	with	C	PARP1_HUMAN	PARP1	0	1	0	11
Aichi	NP	with	C	PCBP1_HUMAN	PCBP1	3	3	0.98	0
Aichi	NP	with	C	PCBP2_HUMAN	PCBP2	3	2	0.64	3
Aichi	NP	with	C	PGAM5_HUMAN	PGAM5	1	0	0	4
Aichi	NP	with	C	PHAX_HUMAN	PHAX	6	7	1	0
Aichi	NP	with	C	SERA_HUMAN	PHGDH	0	1	0	13
Aichi	NP	with	C	PI4KA_HUMAN	PI4KA	3	2	0.11	6
Aichi	NP	with	C	P85B_HUMAN	PIK3R2	0	1	0	0
Aichi	NP	with	C	KPYM_HUMAN	PKM	2	0	0	14
Aichi	NP	with	C	PLEC_HUMAN	PLEC	1	0	0	0
Aichi	NP	with	C	PNO1_HUMAN	PNO1	1	1	0	0
Aichi	NP	with	C	POP1_HUMAN	POP1	10	7	1	0
Aichi	NP	with	C	ACTBM_HUMAN	POTEKP	4	6	0	10
Aichi	NP	with	C	PRDX1_HUMAN	PRDX1	1	1	0	24
Aichi	NP	with	C	PRDX6_HUMAN	PRDX6	1	0	0	5
Aichi	NP	with	C	PRI2_HUMAN	PRIM2	1	0	0	0
Aichi	NP	with	C	ANM1_HUMAN	PRMT1	0	1	0	5
Aichi	NP	with	C	ANM5_HUMAN	PRMT5	7	7	0	9
Aichi	NP	with	C	PRP19_HUMAN	PRPF19	0	1	0	2
Aichi	NP	with	C	PRP31_HUMAN	PRPF31	1	0	0	6
Aichi	NP	with	C	PSB3_HUMAN	PSMB3	0	1	0	6
Aichi	NP	with	C	PSME3_HUMAN	PSME3	2	0	0.32	2
Aichi	NP	with	C	PSPC1_HUMAN	PSPC1	1	0	0	2
Aichi	NP	with	C	PTBP1_HUMAN	PTBP1	0	1	0	12
Aichi	NP	with	C	PTCD1_HUMAN	PTCD1	2	4	0.95	0
Aichi	NP	with	C	PTCD3_HUMAN	PTCD3	10	12	1	0
Aichi	NP	with	C	PUF60_HUMAN	PUF60	12	14	1	1
Aichi	NP	with	C	PURA_HUMAN	PURA	5	6	1	0
Aichi	NP	with	C	PURB_HUMAN	PURB	1	1	0	0
Aichi	NP	with	C	RAD50_HUMAN	RAD50	0	1	0	0
Aichi	NP	with	C	RALY_HUMAN	RALY	3	1	0.49	0
Aichi	NP	with	C	RAP2A_HUMAN	RAP2A	3	1	0.01	8
Aichi	NP	with	C	RAP2B_HUMAN	RAP2B	1	0	0	9
Aichi	NP	with	C	RBM14_HUMAN	RBM14	0	1	0	1
Aichi	NP	with	C	RB15B_HUMAN	RBM15B	1	0	0	0
Aichi	NP	with	C	RBM28_HUMAN	RBM28	2	0	0.45	0
Aichi	NP	with	C	RBM39_HUMAN	RBM39	8	9	0.95	3
Aichi	NP	with	C	RBMX_HUMAN	RBMX	2	3	0.94	0
Aichi	NP	with	C	RCN2_HUMAN	RCN2	0	1	0	4
Aichi	NP	with	C	J3KS37_HUMAN	RECQL5	0	1	0	0
Aichi	NP	with	C	RFC4_HUMAN	RFC4	1	0	0	2
Aichi	NP	with	C	RN219_HUMAN	RNF219	1	0	0	2
Aichi	NP	with	C	XRP2_HUMAN	RP2	1	1	0	12
Aichi	NP	with	C	RFA1_HUMAN	RPA1	3	0	0	23
Aichi	NP	with	C	RL10_HUMAN	RPL10	2	0	0.45	0
Aichi	NP	with	C	RL10A_HUMAN	RPL10A	3	3	0.37	9
Aichi	NP	with	C	RL10L_HUMAN	RPL10L	3	0	0.49	0
Aichi	NP	with	C	RL11_HUMAN	RPL11	2	4	0.01	18
Aichi	NP	with	C	RL12_HUMAN	RPL12	3	2	0.01	12
Aichi	NP	with	C	RL13_HUMAN	RPL13	10	5	0.84	11
Aichi	NP	with	C	RL14_HUMAN	RPL14	1	2	0.18	7
Aichi	NP	with	C	RL15_HUMAN	RPL15	5	2	0.4	4
Aichi	NP	with	C	RL17_HUMAN	RPL17	1	1	0	5
Aichi	NP	with	C	RL18_HUMAN	RPL18	4	3	0.01	15
Aichi	NP	with	C	RL19_HUMAN	RPL19	2	2	0.07	7
Aichi	NP	with	C	RL21_HUMAN	RPL21	3	1	0.5	2
Aichi	NP	with	C	RL22_HUMAN	RPL22	6	2	0.38	11
Aichi	NP	with	C	RL22L_HUMAN	RPL22L1	1	0	0	0
Aichi	NP	with	C	RL23_HUMAN	RPL23	6	2	0.55	7
Aichi	NP	with	C	RL23A_HUMAN	RPL23A	7	4	0.48	11
Aichi	NP	with	C	RL24_HUMAN	RPL24	3	1	0	17
Aichi	NP	with	C	RL26L_HUMAN	RPL26L1	4	2	0.37	4
Aichi	NP	with	C	RL27_HUMAN	RPL27	2	1	0.11	8
Aichi	NP	with	C	RL27A_HUMAN	RPL27A	1	1	0	10
Aichi	NP	with	C	RL28_HUMAN	RPL28	2	2	0.26	6
Aichi	NP	with	C	RL29_HUMAN	RPL29	1	1	0	2
Aichi	NP	with	C	RL3_HUMAN	RPL3	8	4	0.21	14
Aichi	NP	with	C	RL31_HUMAN	RPL31	4	4	0.03	14
Aichi	NP	with	C	RL34_HUMAN	RPL34	0	2	0.15	4
Aichi	NP	with	C	RL35_HUMAN	RPL35	3	4	0.81	5
Aichi	NP	with	C	RL36_HUMAN	RPL36	2	0	0.45	1
Aichi	NP	with	C	RL38_HUMAN	RPL38	1	1	0	2
Aichi	NP	with	C	RL4_HUMAN	RPL4	10	8	0.07	14
Aichi	NP	with	C	RL5_HUMAN	RPL5	6	0	0.37	5
Aichi	NP	with	C	RL6_HUMAN	RPL6	10	10	0.95	10
Aichi	NP	with	C	RL7_HUMAN	RPL7	8	5	0.01	21
Aichi	NP	with	C	RL7A_HUMAN	RPL7A	7	6	0.42	17
Aichi	NP	with	C	RL8_HUMAN	RPL8	3	1	0	17
Aichi	NP	with	C	RL9_HUMAN	RPL9	3	2	0.03	14
Aichi	NP	with	C	RLA0_HUMAN	RPLP0	4	3	0	19
Aichi	NP	with	C	RLA0L_HUMAN	RPLP0P6	6	3	0.34	10
Aichi	NP	with	C	RLA1_HUMAN	RPLP1	4	2	0.44	11
Aichi	NP	with	C	RLA2_HUMAN	RPLP2	3	2	0.53	4
Aichi	NP	with	C	RS10_HUMAN	RPS10	1	2	0.47	2
Aichi	NP	with	C	RS10L_HUMAN	RPS10P5	4	1	0.5	0
Aichi	NP	with	C	RS11_HUMAN	RPS11	4	0	0.39	2
Aichi	NP	with	C	RS13_HUMAN	RPS13	8	3	0.47	5
Aichi	NP	with	C	RS14_HUMAN	RPS14	10	5	0.66	16
Aichi	NP	with	C	RS15A_HUMAN	RPS15A	2	4	0.18	6
Aichi	NP	with	C	RS16_HUMAN	RPS16	14	6	0.78	14
Aichi	NP	with	C	RS17L_HUMAN	RPS17L	2	3	0.64	3
Aichi	NP	with	C	RS18_HUMAN	RPS18	8	10	0.26	19
Aichi	NP	with	C	RS19_HUMAN	RPS19	9	9	0.82	7
Aichi	NP	with	C	RS2_HUMAN	RPS2	14	3	0.49	14
Aichi	NP	with	C	RS20_HUMAN	RPS20	3	0	0.5	2
Aichi	NP	with	C	RS21_HUMAN	RPS21	4	3	0.54	5
Aichi	NP	with	C	RS23_HUMAN	RPS23	0	2	0.14	7
Aichi	NP	with	C	RS24_HUMAN	RPS24	2	4	0.4	5
Aichi	NP	with	C	RS25_HUMAN	RPS25	7	4	0.45	7
Aichi	NP	with	C	RS26_HUMAN	RPS26	1	0	0	7
Aichi	NP	with	C	RS26L_HUMAN	RPS26P11	1	1	0	0
Aichi	NP	with	C	RS28_HUMAN	RPS28	5	3	1	2
Aichi	NP	with	C	RS3_HUMAN	RPS3	23	17	0.88	18
Aichi	NP	with	C	RS3A_HUMAN	RPS3A	14	12	0.85	16
Aichi	NP	with	C	RS4X_HUMAN	RPS4X	8	5	0.11	15
Aichi	NP	with	C	RS5_HUMAN	RPS5	3	4	0.45	8
Aichi	NP	with	C	RS6_HUMAN	RPS6	10	4	0.51	8
Aichi	NP	with	C	RS7_HUMAN	RPS7	10	6	0.59	12
Aichi	NP	with	C	RS8_HUMAN	RPS8	5	5	0.36	11
Aichi	NP	with	C	RS9_HUMAN	RPS9	8	6	0.25	11
Aichi	NP	with	C	RSSA_HUMAN	RPSA	10	9	1	9
Aichi	NP	with	C	RRAS2_HUMAN	RRAS2	2	0	0.02	8
Aichi	NP	with	C	U3IP2_HUMAN	RRP9	0	1	0	0
Aichi	NP	with	C	RRS1_HUMAN	RRS1	2	1	0.45	0
Aichi	NP	with	C	RSF1_HUMAN	RSF1	2	0	0.45	0
Aichi	NP	with	C	RL1D1_HUMAN	RSL1D1	2	4	0.95	0
Aichi	NP	with	C	RUVB1_HUMAN	RUVBL1	1	0	0	10
Aichi	NP	with	C	RUVB2_HUMAN	RUVBL2	0	1	0	13
Aichi	NP	with	C	SARNP_HUMAN	SARNP	0	1	0	0
Aichi	NP	with	C	SART3_HUMAN	SART3	2	0	0.45	0
Aichi	NP	with	C	SEPT2_HUMAN	SEPT2	2	2	0.35	5
Aichi	NP	with	C	PAIRB_HUMAN	SERBP1	6	5	0	19
Aichi	NP	with	C	SET_HUMAN	SET	2	1	0.32	3
Aichi	NP	with	C	SF3B1_HUMAN	SF3B1	5	3	0.41	5
Aichi	NP	with	C	SF3B2_HUMAN	SF3B2	4	3	0.8	3
Aichi	NP	with	C	SF3B3_HUMAN	SF3B3	10	7	0.78	10
Aichi	NP	with	C	SKA1_HUMAN	SKA1	0	2	0.45	0
Aichi	NP	with	C	SK2L2_HUMAN	SKIV2L2	0	1	0	0
Aichi	NP	with	C	AAAT_HUMAN	SLC1A5	1	1	0	9
Aichi	NP	with	C	CMC2_HUMAN	SLC25A13	0	1	0	8
Aichi	NP	with	C	MPCP_HUMAN	SLC25A3	1	0	0	13
Aichi	NP	with	C	ADT1_HUMAN	SLC25A4	1	0	0	13
Aichi	NP	with	C	ADT2_HUMAN	SLC25A5	1	3	0	20
Aichi	NP	with	C	ADT3_HUMAN	SLC25A6	0	1	0	10
Aichi	NP	with	C	ASM3B_HUMAN	SMPDL3B	2	0	0.14	7
Aichi	NP	with	C	SNP23_HUMAN	SNAP23	2	1	0.18	5
Aichi	NP	with	C	RU17_HUMAN	SNRNP70	10	9	1	0
Aichi	NP	with	C	SNRPA_HUMAN	SNRPA	3	4	0.99	0
Aichi	NP	with	C	RU2A_HUMAN	SNRPA1	5	1	0.5	0
Aichi	NP	with	C	RU2B_HUMAN	SNRPB2	4	0	0.5	0
Aichi	NP	with	C	SMD1_HUMAN	SNRPD1	6	3	0.64	9
Aichi	NP	with	C	SMD2_HUMAN	SNRPD2	8	5	1	1
Aichi	NP	with	C	SMD3_HUMAN	SNRPD3	2	2	0.1	9
Aichi	NP	with	C	RUXE_HUMAN	SNRPE	4	2	0.78	2
Aichi	NP	with	C	RUXF_HUMAN	SNRPF	2	2	0.89	1
Aichi	NP	with	C	SPTN1_HUMAN	SPTAN1	6	4	0	15
Aichi	NP	with	C	SPTB2_HUMAN	SPTBN1	2	0	0.01	10
Aichi	NP	with	C	SRP14_HUMAN	SRP14	8	3	0.99	0
Aichi	NP	with	C	SRP68_HUMAN	SRP68	1	0	0	5
Aichi	NP	with	C	SRRM1_HUMAN	SRRM1	1	1	0	0
Aichi	NP	with	C	SRRT_HUMAN	SRRT	1	2	0.47	2
Aichi	NP	with	C	SRSF1_HUMAN	SRSF1	3	0	0.49	0
Aichi	NP	with	C	SRS11_HUMAN	SRSF11	1	1	0	0
Aichi	NP	with	C	SRSF4_HUMAN	SRSF4	0	1	0	0
Aichi	NP	with	C	SRSF5_HUMAN	SRSF5	0	2	0.45	0
Aichi	NP	with	C	SRSF6_HUMAN	SRSF6	0	1	0	0
Aichi	NP	with	C	SRSF7_HUMAN	SRSF7	1	0	0	0
Aichi	NP	with	C	LA_HUMAN	SSB	11	10	1	5
Aichi	NP	with	C	F10A1_HUMAN	ST13	1	1	0	2
Aichi	NP	with	C	STAU1_HUMAN	STAU1	3	5	0.99	0
Aichi	NP	with	C	STAU2_HUMAN	STAU2	1	3	0.49	0
Aichi	NP	with	C	STK38_HUMAN	STK38	9	7	0	9
Aichi	NP	with	C	SUN2_HUMAN	SUN2	1	0	0	0
Aichi	NP	with	C	SP16H_HUMAN	SUPT16H	1	0	0	5
Aichi	NP	with	C	HNRPQ_HUMAN	SYNCRIP	9	9	0.85	10
Aichi	NP	with	C	SYT11_HUMAN	SYT11	0	1	0	0
Aichi	NP	with	C	TAB3_HUMAN	TAB3	1	0	0	0
Aichi	NP	with	C	TACC1_HUMAN	TACC1	0	1	0	2
Aichi	NP	with	C	TADBP_HUMAN	TARDBP	0	1	0	2
Aichi	NP	with	C	TCOF_HUMAN	TCOF1	0	1	0	1
Aichi	NP	with	C	TCPA_HUMAN	TCP1	1	1	0	18
Aichi	NP	with	C	TMOD1_HUMAN	TMOD1	0	1	0	3
Aichi	NP	with	C	TMOD3_HUMAN	TMOD3	3	0	0	13
Aichi	NP	with	C	TOM1_HUMAN	TOM1	1	0	0	23
Aichi	NP	with	C	TPM1_HUMAN	TPM1	9	8	0	18
Aichi	NP	with	C	TPM2_HUMAN	TPM2	2	3	0.53	3
Aichi	NP	with	C	Q5VU61_HUMAN	TPM3	1	0	0	7
Aichi	NP	with	C	Q5VU59_HUMAN	TPM3	4	3	0.28	7
Aichi	NP	with	C	TPM3_HUMAN	TPM3	7	6	0	14
Aichi	NP	with	C	TPM4_HUMAN	TPM4	3	2	0.3	5
Aichi	NP	with	C	TRA2B_HUMAN	TRA2B	1	1	0	4
Aichi	NP	with	C	TRAP1_HUMAN	TRAP1	1	1	0	11
Aichi	NP	with	C	TIF1B_HUMAN	TRIM28	0	1	0	15
Aichi	NP	with	C	TRI41_HUMAN	TRIM41	4	5	1	0
Aichi	NP	with	C	TRM1L_HUMAN	TRMT1L	0	1	0	0
Aichi	NP	with	C	RO60_HUMAN	TROVE2	9	9	1	3
Aichi	NP	with	C	TRUB2_HUMAN	TRUB2	2	2	0.89	0
Aichi	NP	with	C	TSR1_HUMAN	TSR1	10	6	1	0
Aichi	NP	with	C	TBA1A_HUMAN	TUBA1A	9	10	0	13
Aichi	NP	with	C	TBA1B_HUMAN	TUBA1B	1	1	0	1
Aichi	NP	with	C	TBB5_HUMAN	TUBB	5	6	0	27
Aichi	NP	with	C	TBB1_HUMAN	TUBB1	5	3	0	26
Aichi	NP	with	C	TBB2A_HUMAN	TUBB2A	21	19	0	12
Aichi	NP	with	C	TBB3_HUMAN	TUBB3	7	6	0	11
Aichi	NP	with	C	TBB4A_HUMAN	TUBB4A	4	3	0	10
Aichi	NP	with	C	TBB4B_HUMAN	TUBB4B	1	2	0.05	10
Aichi	NP	with	C	TBB6_HUMAN	TUBB6	1	0	0	1
Aichi	NP	with	C	EFTU_HUMAN	TUFM	1	0	0	3
Aichi	NP	with	C	U2AF1_HUMAN	U2AF1	1	1	0	0
Aichi	NP	with	C	U2AF2_HUMAN	U2AF2	1	2	0.47	1
Aichi	NP	with	C	UBA1_HUMAN	UBA1	2	1	0	14
Aichi	NP	with	C	RL40_HUMAN	UBA52	2	1	0	10
Aichi	NP	with	C	RENT1_HUMAN	UPF1	26	19	1	0
Aichi	NP	with	C	TERA_HUMAN	VCP	3	2	0	13
Aichi	NP	with	C	VIME_HUMAN	VIM	1	1	0	17
Aichi	NP	with	C	WBS22_HUMAN	WBSCR22	1	0	0	2
Aichi	NP	with	C	MEP50_HUMAN	WDR77	3	1	0.01	5
Aichi	NP	with	C	WAP53_HUMAN	WRAP53	1	0	0	0
Aichi	NP	with	C	XRN2_HUMAN	XRN2	2	2	0.95	2
Aichi	NP	with	C	SYYM_HUMAN	YARS2	0	1	0	0
Aichi	NP	with	C	YBOX1_HUMAN	YBX1	35	36	1	27
Aichi	NP	with	C	YES_HUMAN	YES1	2	3	0	20
Aichi	NP	with	C	1433B_HUMAN	YWHAB	1	0	0	5
Aichi	NP	with	C	1433E_HUMAN	YWHAE	4	0	0.15	8
Aichi	NP	with	C	1433T_HUMAN	YWHAQ	0	1	0	6
Aichi	NP	with	C	1433Z_HUMAN	YWHAZ	2	1	0.07	8
Aichi	NP	with	C	ZBT11_HUMAN	ZBTB11	0	1	0	0
Aichi	NP	with	C	ZCCHV_HUMAN	ZC3HAV1	6	2	0.95	1
Aichi	NP	with	C	ZCHC3_HUMAN	ZCCHC3	7	6	1	0
Aichi	NP	with	C	ZFR_HUMAN	ZFR	1	1	0	0
Aichi	NP	with	C	ZN326_HUMAN	ZNF326	1	1	0	2
Aichi	NP	with	C	ZN438_HUMAN	ZNF438	1	0	0	0
Aichi	NP	with	C	ZN846_HUMAN	ZNF846	11	5	1	0
Aichi	NS1	without	N	AAR2_HUMAN	AAR2	1	1	0	0
Aichi	NS1	without	N	ABCA1_HUMAN	ABCA1	0	1	0	0
Aichi	NS1	without	N	ABCD3_HUMAN	ABCD3	0	2	0.47	0
Aichi	NS1	without	N	ACD11_HUMAN	ACAD11	2	1	0.47	0
Aichi	NS1	without	N	ACLY_HUMAN	ACLY	0	3	0.07	8
Aichi	NS1	without	N	ACTA_HUMAN	ACTA2	26	27	0	27
Aichi	NS1	without	N	ACTB_HUMAN	ACTB	19	11	0	27
Aichi	NS1	without	N	ACL6A_HUMAN	ACTL6A	0	1	0	0
Aichi	NS1	without	N	ACTZ_HUMAN	ACTR1A	0	1	0	3
Aichi	NS1	without	N	ARP2_HUMAN	ACTR2	3	1	0	21
Aichi	NS1	without	N	ARP3_HUMAN	ACTR3	2	4	0	21
Aichi	NS1	without	N	ARP3B_HUMAN	ACTR3B	0	1	0	19
Aichi	NS1	without	N	DSRAD_HUMAN	ADAR	1	0	0	1
Aichi	NS1	without	N	ADAT1_HUMAN	ADAT1	1	0	0	0
Aichi	NS1	without	N	ADCK3_HUMAN	ADCK3	3	3	0.99	0
Aichi	NS1	without	N	ADCK4_HUMAN	ADCK4	1	0	0	0
Aichi	NS1	without	N	PUR8_HUMAN	ADSL	1	0	0	0
Aichi	NS1	without	N	AFG32_HUMAN	AFG3L2	4	3	0.99	0
Aichi	NS1	without	N	AFTIN_HUMAN	AFTPH	2	0	0.47	0
Aichi	NS1	without	N	AGK_HUMAN	AGK	5	4	1	0
Aichi	NS1	without	N	PLCE_HUMAN	AGPAT5	1	0	0	0
Aichi	NS1	without	N	ADAS_HUMAN	AGPS	1	0	0	0
Aichi	NS1	without	N	AT2L1_HUMAN	AGXT2L1	0	1	0	0
Aichi	NS1	without	N	AHSA1_HUMAN	AHSA1	1	0	0	3
Aichi	NS1	without	N	AIFM1_HUMAN	AIFM1	31	20	1	9
Aichi	NS1	without	N	AKA10_HUMAN	AKAP10	0	1	0	0
Aichi	NS1	without	N	AKA11_HUMAN	AKAP11	2	0	0.47	0
Aichi	NS1	without	N	AKAP8_HUMAN	AKAP8	3	3	0.99	0
Aichi	NS1	without	N	AKP8L_HUMAN	AKAP8L	7	8	1	1
Aichi	NS1	without	N	HEM0_HUMAN	ALAS2	0	1	0	0
Aichi	NS1	without	N	P5CS_HUMAN	ALDH18A1	3	1	0.33	1
Aichi	NS1	without	N	AL1B1_HUMAN	ALDH1B1	2	1	0.49	2
Aichi	NS1	without	N	AL3A2_HUMAN	ALDH3A2	2	3	0.97	0
Aichi	NS1	without	N	ALDOA_HUMAN	ALDOA	0	1	0	9
Aichi	NS1	without	N	ALG13_HUMAN	ALG13	1	0	0	0
Aichi	NS1	without	N	B4DS50_HUMAN	ALG3	0	1	0	0
Aichi	NS1	without	N	ALMS1_HUMAN	ALMS1	1	0	0	0
Aichi	NS1	without	N	THOC4_HUMAN	ALYREF	1	0	0	2
Aichi	NS1	without	N	AMRA1_HUMAN	AMBRA1	1	0	0	0
Aichi	NS1	without	N	AMOL1_HUMAN	AMOTL1	1	0	0	0
Aichi	NS1	without	N	ANGE2_HUMAN	ANGEL2	2	2	0.94	0
Aichi	NS1	without	N	ANKH1_HUMAN	ANKHD1	0	1	0	0
Aichi	NS1	without	N	ANKL2_HUMAN	ANKLE2	0	1	0	0
Aichi	NS1	without	N	AP3B2_HUMAN	AP3B2	1	0	0	0
Aichi	NS1	without	N	APBB1_HUMAN	APBB1	0	1	0	0
Aichi	NS1	without	N	APOA1_HUMAN	APOA1	1	1	0	2
Aichi	NS1	without	N	ARAF_HUMAN	ARAF	3	1	0.5	0
Aichi	NS1	without	N	COPD_HUMAN	ARCN1	3	1	0.5	1
Aichi	NS1	without	N	BIG1_HUMAN	ARFGEF1	0	1	0	0
Aichi	NS1	without	N	AR6P6_HUMAN	ARL6IP6	1	0	0	0
Aichi	NS1	without	N	ARMC6_HUMAN	ARMC6	4	2	0.97	0
Aichi	NS1	without	N	ARMX5_HUMAN	ARMCX5	0	1	0	0
Aichi	NS1	without	N	ARC1A_HUMAN	ARPC1A	3	0	0	20
Aichi	NS1	without	N	ARPC2_HUMAN	ARPC2	2	1	0	20
Aichi	NS1	without	N	ARPC3_HUMAN	ARPC3	4	0	0	19
Aichi	NS1	without	N	ARPC4_HUMAN	ARPC4	3	1	0	20
Aichi	NS1	without	N	ARPC5_HUMAN	ARPC5	1	0	0	18
Aichi	NS1	without	N	ARP5L_HUMAN	ARPC5L	1	1	0	16
Aichi	NS1	without	N	ASPH_HUMAN	ASPH	2	0	0.47	0
Aichi	NS1	without	N	ATD3A_HUMAN	ATAD3A	23	13	1	1
Aichi	NS1	without	N	ATAD5_HUMAN	ATAD5	1	0	0	0
Aichi	NS1	without	N	AT12A_HUMAN	ATP12A	2	0	0.47	0
Aichi	NS1	without	N	AT1A1_HUMAN	ATP1A1	29	22	1	14
Aichi	NS1	without	N	AT1A3_HUMAN	ATP1A3	0	1	0	0
Aichi	NS1	without	N	AT1B1_HUMAN	ATP1B1	1	1	0	0
Aichi	NS1	without	N	AT2A1_HUMAN	ATP2A1	10	7	1	1
Aichi	NS1	without	N	AT2A2_HUMAN	ATP2A2	10	6	0.9	4
Aichi	NS1	without	N	AT2B1_HUMAN	ATP2B1	3	2	0.87	4
Aichi	NS1	without	N	ATPA_HUMAN	ATP5A1	19	18	0.2	19
Aichi	NS1	without	N	ATPB_HUMAN	ATP5B	16	15	0.52	19
Aichi	NS1	without	N	ATPG_HUMAN	ATP5C1	3	0	0.5	2
Aichi	NS1	without	N	ATP5I_HUMAN	ATP5I	1	0	0	0
Aichi	NS1	without	N	ATPK_HUMAN	ATP5J2	2	0	0.47	0
Aichi	NS1	without	N	ATPO_HUMAN	ATP5O	3	1	0.48	3
Aichi	NS1	without	N	VATH_HUMAN	ATP6V1H	2	2	0.94	0
Aichi	NS1	without	N	ATIF1_HUMAN	ATPIF1	0	2	0.47	0
Aichi	NS1	without	N	ATX10_HUMAN	ATXN10	4	4	1	0
Aichi	NS1	without	N	AUP1_HUMAN	AUP1	2	2	0.94	0
Aichi	NS1	without	N	BAG2_HUMAN	BAG2	1	2	0.33	3
Aichi	NS1	without	N	BBX_HUMAN	BBX	1	0	0	0
Aichi	NS1	without	N	BCKD_HUMAN	BCKDK	0	1	0	0
Aichi	NS1	without	N	BC11A_HUMAN	BCL11A	0	1	0	0
Aichi	NS1	without	N	BCLF1_HUMAN	BCLAF1	0	1	0	4
Aichi	NS1	without	N	BEND3_HUMAN	BEND3	3	3	0.99	0
Aichi	NS1	without	N	BLMH_HUMAN	BLMH	0	1	0	0
Aichi	NS1	without	N	BNC2_HUMAN	BNC2	1	0	0	0
Aichi	NS1	without	N	BASI_HUMAN	BSG	5	4	0.81	4
Aichi	NS1	without	N	CK084_HUMAN	C11ORF84	3	5	0.26	7
Aichi	NS1	without	N	CL023_HUMAN	C12orf23	1	0	0	0
Aichi	NS1	without	N	CN166_HUMAN	C14orf166	3	0	0.5	0
Aichi	NS1	without	N	C1QBP_HUMAN	C1QBP	4	0	0.33	10
Aichi	NS1	without	N	RTCB_HUMAN	C22ORF28	3	6	1	0
Aichi	NS1	without	N	CB029_HUMAN	C2orf29	0	1	0	0
Aichi	NS1	without	N	PYR1_HUMAN	CAD	45	32	1	2
Aichi	NS1	without	N	CAMP3_HUMAN	CAMSAP3	2	4	0.97	0
Aichi	NS1	without	N	CAND1_HUMAN	CAND1	5	3	1	1
Aichi	NS1	without	N	CAND2_HUMAN	CAND2	1	0	0	1
Aichi	NS1	without	N	CAZA1_HUMAN	CAPZA1	2	0	0	17
Aichi	NS1	without	N	CARM1_HUMAN	CARM1	0	1	0	0
Aichi	NS1	without	N	CASC5_HUMAN	CASC5	0	2	0.47	0
Aichi	NS1	without	N	CBS_HUMAN	CBS	1	0	0	2
Aichi	NS1	without	N	CBWD1_HUMAN	CBWD1	1	1	0	0
Aichi	NS1	without	N	CBX1_HUMAN	CBX1	1	0	0	0
Aichi	NS1	without	N	CBX4_HUMAN	CBX4	6	2	0.97	0
Aichi	NS1	without	N	CCD47_HUMAN	CCDC47	2	1	0.47	0
Aichi	NS1	without	N	CCDC6_HUMAN	CCDC6	1	0	0	0
Aichi	NS1	without	N	GRDN_HUMAN	CCDC88A	5	4	1	1
Aichi	NS1	without	N	TCPB_HUMAN	CCT2	5	3	0	18
Aichi	NS1	without	N	TCPG_HUMAN	CCT3	5	4	0	14
Aichi	NS1	without	N	TCPD_HUMAN	CCT4	6	4	0.12	8
Aichi	NS1	without	N	TCPE_HUMAN	CCT5	1	1	0	21
Aichi	NS1	without	N	TCPZ_HUMAN	CCT6A	4	5	0.06	14
Aichi	NS1	without	N	TCPH_HUMAN	CCT7	0	3	0.03	13
Aichi	NS1	without	N	TCPQ_HUMAN	CCT8	7	5	0	14
Aichi	NS1	without	N	CD2B2_HUMAN	CD2BP2	6	4	1	0
Aichi	NS1	without	N	BORG5_HUMAN	CDC42EP1	5	8	1	0
Aichi	NS1	without	N	CDC45_HUMAN	CDC45	5	6	1	0
Aichi	NS1	without	N	CDC73_HUMAN	CDC73	0	2	0.47	0
Aichi	NS1	without	N	CDIPT_HUMAN	CDIPT	3	0	0.5	0
Aichi	NS1	without	N	CDK1_HUMAN	CDK1	2	0	0.47	0
Aichi	NS1	without	N	CDK12_HUMAN	CDK12	1	0	0	4
Aichi	NS1	without	N	CEBPZ_HUMAN	CEBPZ	3	3	0.99	0
Aichi	NS1	without	N	CE128_HUMAN	CEP128	0	4	0.5	0
Aichi	NS1	without	N	CE170_HUMAN	CEP170	2	0	0.47	0
Aichi	NS1	without	N	C170L_HUMAN	CEP170P1	0	1	0	0
Aichi	NS1	without	N	CEP70_HUMAN	CEP70	4	3	0.99	1
Aichi	NS1	without	N	CHCH3_HUMAN	CHCHD3	1	0	0	0
Aichi	NS1	without	N	CHD2_HUMAN	CHD2	0	1	0	0
Aichi	NS1	without	N	CHD4_HUMAN	CHD4	0	1	0	2
Aichi	NS1	without	N	CHTOP_HUMAN	CHTOP	5	1	0.26	8
Aichi	NS1	without	N	CKAP4_HUMAN	CKAP4	1	1	0	1
Aichi	NS1	without	N	KCRB_HUMAN	CKB	0	2	0	10
Aichi	NS1	without	N	CLAP1_HUMAN	CLASP1	1	0	0	0
Aichi	NS1	without	N	E7EW49_HUMAN	CLASP2	0	3	0.5	0
Aichi	NS1	without	N	CLAP2_HUMAN	CLASP2	18	18	0.95	5
Aichi	NS1	without	N	EPN4_HUMAN	CLINT1	4	0	0.5	0
Aichi	NS1	without	N	ICLN_HUMAN	CLNS1A	10	1	0.39	8
Aichi	NS1	without	N	CMBL_HUMAN	CMBL	4	1	0.37	7
Aichi	NS1	without	N	COPA_HUMAN	COPA	6	3	0.31	7
Aichi	NS1	without	N	COPB_HUMAN	COPB1	1	2	0.33	2
Aichi	NS1	without	N	COPB2_HUMAN	COPB2	1	0	0	9
Aichi	NS1	without	N	COPG1_HUMAN	COPG1	0	1	0	0
Aichi	NS1	without	N	COPG2_HUMAN	COPG2	1	0	0	0
Aichi	NS1	without	N	CPSF1_HUMAN	CPSF1	72	72	1	0
Aichi	NS1	without	N	CPSF2_HUMAN	CPSF2	47	38	1	0
Aichi	NS1	without	N	CPSF3_HUMAN	CPSF3	14	15	1	0
Aichi	NS1	without	N	CPSF4_HUMAN	CPSF4	17	5	1	0
Aichi	NS1	without	N	CPVL_HUMAN	CPVL	2	5	0.97	0
Aichi	NS1	without	N	DBPA_HUMAN	CSDA	5	5	0.01	25
Aichi	NS1	without	N	XPO2_HUMAN	CSE1L	4	3	0.4	2
Aichi	NS1	without	N	CSK_HUMAN	CSK	0	1	0	2
Aichi	NS1	without	N	CSTF1_HUMAN	CSTF1	1	1	0	0
Aichi	NS1	without	N	CSTF2_HUMAN	CSTF2	7	5	1	0
Aichi	NS1	without	N	CSTF3_HUMAN	CSTF3	2	1	0.47	0
Aichi	NS1	without	N	PYRG1_HUMAN	CTPS1	1	0	0	1
Aichi	NS1	without	N	SRC8_HUMAN	CTTN	2	0	0	20
Aichi	NS1	without	N	CASP_HUMAN	CUX1	1	0	0	0
Aichi	NS1	without	N	CX026_HUMAN	CXorf26	1	0	0	0
Aichi	NS1	without	N	DCAF7_HUMAN	DCAF7	2	2	0.94	0
Aichi	NS1	without	N	DCTN2_HUMAN	DCTN2	1	1	0	6
Aichi	NS1	without	N	DDB1_HUMAN	DDB1	5	3	1	2
[truncated: 35,358 more rows]
