# Supplementary material for: Comparative influenza protein interactomes identify the role of plakophilin 2 in virus restriction
Source: Nat Commun. 2017 Feb 7;8:13876. doi: 10.1038/ncomms13876 (PMC5309701; doi:10.1038/ncomms13876)
Supplement: Supplementary Data 8 — Known interactions [file ncomms13876-s9.xlsx]

## Sheet: Supplementary Data 8
Supplementary Data 8: Known interactions
Known Interactions
IAV gene	HCIP
M2	ABCD3
M2	ADCK3
M2	AFG3L2
M2	AGPS
M2	ALDH3A2
M2	ARMC6
M2	ATP6V1A
M2	ATP6V1H
M2	ATXN10
M2	BZW1
M2	CDC45
M2	CDIPT
M2	CHCHD3
M2	COG4
M2	DCUN1D5
M2	DDX20
M2	DHCR7
M2	EDEM3
M2	EIF2B1
M2	EIF2B2
M2	EIF2B3
M2	EIF2B4
M2	EIF2B5
M2	FAF2
M2	FAM62B
M2	FANCD2
M2	FANCI
M2	FAR1
M2	FKBP8
M2	FUCA2
M2	GANAB
M2	GBF1
M2	HADHB
M2	HEATR3
M2	HM13
M2	HSPBP1
M2	IPO5
M2	IRAK1
M2	ITM2B
M2	KIAA0406
M2	MAGED1
M2	MON2
M2	NOM1
M2	NUP107
M2	NUP205
M2	P4HB
M2	PCBP1
M2	PGRMC1
M2	PLD3
M2	PPP2R1B
M2	PRPF6
M2	PTPLAD1
M2	QPCTL
M2	QSOX2
M2	RANBP1
M2	RANBP6
M2	RARS2
M2	RFC3
M2	RRP1
M2	SAAL1
M2	SCAMP3
M2	SDF4
M2	SEL1L
M2	SLC27A4
M2	SLC3A2
M2	SMC4
M2	SPTLC1
M2	SPTLC2
M2	SQSTM1
M2	SRPRB
M2	SSR1
M2	STT3A
M2	TBC1D15
M2	TELO2
M2	TFB2M
M2	TFRC
M2	THADA
M2	TMCO1
M2	TMPO
M2	TMX1
M2	TMX3
M2	TRAPPC10
M2	TRAPPC3
M2	TRAPPC4
M2	TRAPPC5
M2	TRAPPC9
M2	TTC27
M2	UBAC2
M2	ZW10
NP	BYSL
NP	DAP3
NP	DDX1
NP	DHX36
NP	FAM120A
NP	FBL
NP	GADD45GIP1
NP	H1FX
NP	HNRNPUL2
NP	HNRPDL
NP	IPO5
NP	KPNA1
NP	KPNA3
NP	KPNA6
NP	LARP1
NP	LARP7
NP	LUC7L2
NP	MEPCE
NP	MOV10
NP	NARS2
NP	NAT10
NP	NCBP1
NP	NCBP2
NP	PCBP1
NP	PHAX
NP	PNO1
NP	PTCD1
NP	PTCD3
NP	PURA
NP	RALY
NP	RBMX
NP	RSL1D1
NP	SART3
NP	SKIV2L2
NP	SNRNP70
NP	SNRPA
NP	SNRPA1
NP	SNRPB2
NP	SNRPC
NP	SRP14
NP	SRPK1
NP	SRRM1
NP	SRSF1
NP	SRSF3
NP	STAU1
NP	TOP1
NP	TOP2A
NP	TOP2B
NP	TRA2A
NP	TSR1
NP	U2AF1
NP	UPF1
NP	ZCCHC3
NS1	C14orf166
NS1	C22orf28
NS1	CDC73
NS1	CPS1
NS1	CPSF1
NS1	CPSF4
NS1	DDX1
NS1	DICER1
NS1	DNAJB6
NS1	EIF3D
NS1	ENY2
NS1	FAM120A
NS1	FAM98A
NS1	FAR1
NS1	FIP1L1
NS1	HIST1H1A
NS1	IKBKAP
NS1	LARP1
NS1	LENG8
NS1	MAGED1
NS1	MMAB
NS1	MOV10
NS1	NISCH
NS1	NKRF
NS1	NOP58
NS1	PCBP1
NS1	PCID2
NS1	PIK3CA
NS1	PIK3CB
NS1	PIK3R1
NS1	PIK3R2
NS1	PIK3R3
NS1	PRPF6
NS1	RBMX
NS1	SAC3D1
NS1	SLC25A10
NS1	SLC25A22
NS1	SLC3A2
NS1	SNW1
NS1	SPTLC1
NS1	STAU1
NS1	STAU2
NS1	SUGP2
NS1	UPF1
NS1	WDR6
PB1	BAG3
PB1	BAG5
PB1	DNAJB4
PB1	DNAJB6
PB1	FAM83H
PB1	HAX1
PB1	HECTD1
PB1	IRAK1
PB1	MAGED1
PB1	MON2
PB1	PFDN2
PB1	PPP6C
PB1	RANBP6
PB1	RICTOR
PB1	STIP1
PB1	POLR2A
PB1	ABCD3
PB1	AKAP8
PB1	ASPH
PB1	CALU
PB1	CEP170
PB1	CLPB
PB1	CTNND1
PB1	DNAJC7
PB1	GTF3C1
PB1	HDAC1
PB1	IKBKAP
PB1	IPO5
PB1	LAS1L
PB1	MAP7D1
PB1	MAPKAP1
PB1	MLF2
PB1	MVP
PB1	NOC4L
PB1	NOP58
PB1	P4HA1
PB1	P4HB
PB1	POLR2B
PB1	PPP6R3
PB1	SAMHD1
PB1	SIPA1L2
PB1	SLC3A2
PB1	STUB1
PB1	SUGP2
PB1	TRIM32
PB1	UBR5
PB1	ZCCHC8
PB2	AKAP11
PB2	AKAP8
PB2	ANGEL1
PB2	BAG3
PB2	BAG4
PB2	CALU
PB2	CDC42EP1
PB2	CEP170
PB2	CEP78
PB2	CLINT1
PB2	CPS1
PB2	CPSF1
PB2	DARS2
PB2	DCAF7
PB2	DGCR14
PB2	DNAJB12
PB2	DNAJB6
PB2	DNAJC7
PB2	ETAA1
PB2	FAM120A
PB2	FANCD2
PB2	FBL
PB2	FXR1
PB2	GALK1
PB2	GPRASP2
PB2	HAUS6
PB2	HAX1
PB2	HNRNPUL2
PB2	HOOK1
PB2	INTS1
PB2	IPO5
PB2	IQSEC1
PB2	KPNA3
PB2	LARP4B
PB2	MAGED1
PB2	MLF2
PB2	MOV10
PB2	MT-CO2
PB2	MTHFD1L
PB2	NDUFS2
PB2	NOP58
PB2	NUP107
PB2	NUP133
PB2	OGT
PB2	P4HA1
PB2	P4HB
PB2	PCBP1
PB2	POLR2A
PB2	POLR2B
PB2	PPP6R1
PB2	PPP6R3
PB2	PRKACA
PB2	PRKAR1A
PB2	RBMX
PB2	RCN1
PB2	RICTOR
PB2	SDF4
PB2	SEC16A
PB2	SLC25A22
PB2	SMC3
PB2	SMC4
PB2	SON
PB2	SPTLC1
PB2	SUGP2
PB2	TCF25
PB2	TFCP2
PB2	UBR5
PB2	USP11
PB2	WDR6
PB2	ZNF281
