# Supplementary material for: Comparative influenza protein interactomes identify the role of plakophilin 2 in virus restriction
Source: Nat Commun. 2017 Feb 7;8:13876. doi: 10.1038/ncomms13876 (PMC5309701; doi:10.1038/ncomms13876)
Supplement: Supplementary Data 9 — Functional screening of HCIPs from the core interactome. [file ncomms13876-s10.xlsx]

## Sheet: IAV reporter screening
Supplementary Data 9: Functional screening of HCIPs from the core interactome.
Gene	Relative PR8-Gluc activity		Source
ZMPSTE24	0.146057	HCIP	Harvard PlasmID Database (HsCD00075979)
PKP2	0.205382	HCIP	Addgene plasmid (# 32230)
FKBP8	0.307996	HCIP	Harvard PlasmID Database (# HsCD00082457)
TRIM41	0.320276	HCIP	PMID: 23438823
STUB1	0.394278	HCIP	PMID: 26057645
CDC73	0.500009	HCIP	Addgene (#45223)
CASC5	0.679182	HCIP	Addgene (#11048)
CDC42EP1	0.681483	HCIP	PMID: 21903422
CEP170	0.688028	HCIP	Addgene (#41150)
IQSEC1	0.729606	HCIP	PMID: 21903422
DDX1	0.847783	HCIP	Harvard PlasmID Database (#HsCD00413132)
CLINT1	0.867711	HCIP	Harvard PlasmID Database (#HsCD00418088)
KPNA1	0.868926	HCIP	Harvard PlasmID Database (#HsCD00417626)
RCN1	0.874206	HCIP	Harvard PlasmID Database (#HsCD00420573)
PHAX	0.885014	HCIP	Harvard PlasmID Database (#HsCD00042239)
LARP1	0.896482	HCIP	PMID: 20430826
SKIV2L2	0.899822	HCIP	PMID: 17412707
UPF1	0.958943	HCIP	PMID: 24778252
EIF2B3	0.963073	HCIP	Harvard PlasmID Database (#HsCD00082287)
CARM1	0.979954	HCIP	Harvard PlasmID Database (#HsCD00399312)
TCF25	1.0285	HCIP	PMID: 24778252
IRAK1	1.04038	HCIP	PMID: 21903422
GPRASP2	1.04287	HCIP	PMID: 24778252
P4HA1	1.04869	HCIP	Harvard PlasmID Database (#HsCD00040629)
AMBRA1	1.10821	HCIP	Harvard PlasmID Database (#HsCD00438576)
MEPCE	1.1174	HCIP	PMID: 24778252
PTCD3	1.16004	HCIP	Harvard PlasmID Database (#HsCD00328095)
MOV10	1.19957	HCIP	PMID: 24778252
PRKAR1A	1.23003	HCIP	PMID: 21903422
POP1	1.23785	HCIP	PMID: 24778252
NCBP1	1.29809	HCIP	Harvard PlasmID Database (#HsCD00041132)
FAM105B	1.32232	HCIP	Harvard PlasmID Database (#HsCD00331143)
NOP2	1.46388	HCIP	Harvard PlasmID Database (#HsCD00379197)
EIF2B4	2.01098	HCIP	Harvard PlasmID Database (#HsCD00414983)
CALCOCO2	0.788227		PMID: 21903422
DAI	0.783686		PMID: 21903422
DDX28	0.951698		Harvard PlasmID Database (#HsCD00378724)
PKR	0.731596		PMID: 21903422
NLRX1	0.861392		PMID: 21903422
MAL	0.873179		PMID: 21903422
pcDNA3.1/Myc-His(-) C	0.860858		Invitrogen (#V855-20)
IRAK2	0.670409		PMID: 21903422
IRAK3	0.763572		PMID: 21903422
IRAK4	0.620012		PMID: 21903422
LGP2	0.80566		PMID: 21903422
MDA5	0.69967		PMID: 21903422
NAP1	0.857446		PMID: 21903422
pcCMV3Tag8-FLAG	1		Stratagene (#240203)
pcDNA3.1/Myc-His(-) A	0.881399		Invitrogen (#V855-20)
pcDNA3.1/Myc-His(-) B	1.08962		Invitrogen (#V855-20)
pCMV3-Tag-6	0.886814		Stratagene (#240200)
pCMV-Tag4	0.841307		Stratagene (#211174)
TLR9	1.27447		PMID: 21903422
TLR4	1.23916		PMID: 21903422
pQCXIP	1.13849		Clontech (#631516)
OPTN	1.05934		PMID: 21903422
SARM	0.735817		PMID: 21903422
SINTBAD	1.03142		PMID: 21903422
TOLLIP	0.781691		PMID: 21903422
TRAF1	0.709355		PMID: 21903422
TRAF2	0.996311		PMID: 21903422
TRAF3	0.952161		PMID: 21903422
TRAF4	0.8897		PMID: 21903422
TRAF5	0.85978		PMID: 21903422
TRAF6	0.828479		PMID: 21903422
TRAF7	0.954139		PMID: 21903422
OAS3	0.946448		PMID: 21903422
